# Supplementary material for: The impact of glucocorticoid receptor transactivation on context-dependent cell migration dynamics
Source: Sci Rep. 2025 Feb 4;15:4163. doi: 10.1038/s41598-025-88666-1 (PMC11794636; doi:10.1038/s41598-025-88666-1)
Supplement: Supplementary file 1 — Supplementary Material 1 [file 41598_2025_88666_MOESM1_ESM.xlsx]

## Sheet: A_Enrichment_common in TNBC
Supplementary Table 3A. Gene ontology and pathway analysis of genes commonly dysregulated upon dexamethasone treatment in both triple-negative breast cancer cell lines
Category	ID	Name	Source	p-value	q-value Bonferroni	q-value FDR B&H	q-value FDR B&Y	Hit Count in Query List	Hit Count in Genome	Hit in Query List
GO: Molecular Function	GO:0005201	extracellular matrix structural constituent		7.516E-6	5.404E-3	5.404E-3	3.867E-2	11	189	MATN2,FBLN5,COL12A1,COL17A1,FN1,LAMA3,LAMB3,PAPLN,LAMC2,THBS1,HMCN1
GO: Molecular Function	GO:0005178	integrin binding		2.081E-5	1.496E-2	7.482E-3	5.354E-2	10	173	ITGA6,ITGA2,ITGA5,ITGB3,GFRA1,DST,FBLN5,FN1,LAMA3,THBS1
GO: Molecular Function	GO:0070851	growth factor receptor binding		1.508E-4	1.085E-1	3.615E-2	2.587E-1	9	178	IL11,ITGA5,ITGB3,VEGFC,RASA1,HBEGF,ARTN,AREG,CD44
GO: Biological Process	GO:0007155	cell adhesion		2.056E-11	9.276E-8	9.276E-8	8.341E-7	50	1735	SOX9,RGMB,ADAM19,FSTL3,AXL,CNTNAP3,ITGA6,ITGA2,ITGA5,ITGB3,FZD7,KIRREL3,DST,LPXN,TJP2,HES1,PLAUR,MERTK,PLEKHA7,PLXNA2,RAC2,VEGFC,FAT4,FBLN5,COL12A1,COL17A1,FN1,NRCAM,RASA1,PODXL,LAMA3,LAMB3,LAMC2,ADAM12,LIF,PALS1,THBS1,CSF1,HMCN1,VSTM2L,CD44,PLXNA4,ZFHX3,PRKG1,TNFAIP3,FLOT1,MDGA1,PCDH7,PALLD,SMAD3
GO: Biological Process	GO:0010562	positive regulation of phosphorus metabolic process		1.326E-10	5.981E-7	1.994E-7	1.793E-6	36	1030	IL11,SOX9,PRR5L,TNFAIP8L3,AXL,ITGA6,CCND1,ITGA2,ITGA5,TRIM6,ITGB3,GFRA1,FZD7,FZD8,PPARGC1A,COPS8,FGD4,HES1,PLAUR,MERTK,VEGFC,FLT1,NIBAN1,IL31RA,RASA1,HBEGF,PPP1R9A,AREG,CEMIP,CCND3,LIF,THBS1,CSF1,CD44,FLOT1,SMAD3
GO: Biological Process	GO:0045937	positive regulation of phosphate metabolic process		1.326E-10	5.981E-7	1.994E-7	1.793E-6	36	1030	IL11,SOX9,PRR5L,TNFAIP8L3,AXL,ITGA6,CCND1,ITGA2,ITGA5,TRIM6,ITGB3,GFRA1,FZD7,FZD8,PPARGC1A,COPS8,FGD4,HES1,PLAUR,MERTK,VEGFC,FLT1,NIBAN1,IL31RA,RASA1,HBEGF,PPP1R9A,AREG,CEMIP,CCND3,LIF,THBS1,CSF1,CD44,FLOT1,SMAD3
GO: Biological Process	GO:0042327	positive regulation of phosphorylation		6.598E-10	2.976E-6	7.441E-7	6.690E-6	33	934	IL11,SOX9,PRR5L,TNFAIP8L3,AXL,ITGA6,CCND1,ITGA5,TRIM6,ITGB3,GFRA1,FZD7,FZD8,COPS8,FGD4,HES1,PLAUR,MERTK,VEGFC,FLT1,NIBAN1,IL31RA,RASA1,HBEGF,PPP1R9A,AREG,CEMIP,CCND3,LIF,THBS1,CSF1,CD44,FLOT1
GO: Biological Process	GO:0042325	regulation of phosphorylation		1.693E-9	7.636E-6	1.527E-6	1.373E-5	41	1416	IL11,SOX9,SPRY1,PRR5L,TNFAIP8L3,AXL,ITGA6,CCND1,ITGA5,TRIM6,ITGB3,GFRA1,FZD7,FZD8,PPARGC1A,JUN,ATXN1,COPS8,FGD4,HES1,PLAUR,STK39,MERTK,VEGFC,FLT1,NIBAN1,IL31RA,FN1,RASA1,HBEGF,PPP1R9A,AREG,CEMIP,CCND3,LIF,THBS1,CSF1,CD44,TNFAIP3,OCLN,FLOT1
GO: Biological Process	GO:0019220	regulation of phosphate metabolic process		5.707E-9	2.574E-5	3.747E-6	3.369E-5	43	1598	IL11,SOX9,SPRY1,PRR5L,TNFAIP8L3,AXL,ITGA6,CCND1,ITGA2,ITGA5,TRIM6,ITGB3,GFRA1,FZD7,FZD8,PPARGC1A,JUN,ATXN1,COPS8,FGD4,HES1,PLAUR,STK39,MERTK,VEGFC,FLT1,NIBAN1,IL31RA,FN1,RASA1,HBEGF,PPP1R9A,AREG,CEMIP,CCND3,LIF,THBS1,CSF1,CD44,TNFAIP3,OCLN,FLOT1,SMAD3
GO: Biological Process	GO:0051174	regulation of phosphorus metabolic process		5.814E-9	2.623E-5	3.747E-6	3.369E-5	43	1599	IL11,SOX9,SPRY1,PRR5L,TNFAIP8L3,AXL,ITGA6,CCND1,ITGA2,ITGA5,TRIM6,ITGB3,GFRA1,FZD7,FZD8,PPARGC1A,JUN,ATXN1,COPS8,FGD4,HES1,PLAUR,STK39,MERTK,VEGFC,FLT1,NIBAN1,IL31RA,FN1,RASA1,HBEGF,PPP1R9A,AREG,CEMIP,CCND3,LIF,THBS1,CSF1,CD44,TNFAIP3,OCLN,FLOT1,SMAD3
GO: Biological Process	GO:0007167	enzyme-linked receptor protein signaling pathway		8.921E-9	4.024E-5	5.030E-6	4.523E-5	37	1263	SOX9,SPRY1,RGMB,FSTL3,AXL,GATA6,ITGA5,ITGB3,GFRA1,SORT1,JUN,ATXN1,LPXN,NCEH1,HES1,PLAUR,MERTK,FST,VEGFC,FAT4,FLT1,IL31RA,RASA1,JADE2,HBEGF,VEPH1,TNS2,ACVR1C,TFAP2A,AREG,TIPARP,CCND3,LIF,PALS1,THBS1,CSF1,SMAD3
GO: Biological Process	GO:0031589	cell-substrate adhesion		1.749E-8	7.889E-5	8.766E-6	7.882E-5	20	421	AXL,ITGA6,ITGA2,ITGA5,ITGB3,FZD7,LPXN,MERTK,RAC2,VEGFC,FBLN5,COL17A1,FN1,RASA1,LAMB3,LAMC2,THBS1,CSF1,CD44,SMAD3
GO: Biological Process	GO:0009611	response to wounding		2.478E-8	1.118E-4	1.118E-5	1.005E-4	27	760	AXL,MATN2,ITGA2,ITGA5,ITGB3,FZD7,JUN,DST,ZFP36L2,KCNK2,PLAUR,MERTK,RAC2,DPYSL3,IL31RA,COL12A1,FN1,HBEGF,SLC1A3,ZFP36,THBS1,CD44,PRKG1,TNFAIP3,OCLN,HPS5,SMAD3
GO: Biological Process	GO:0001934	positive regulation of protein phosphorylation		7.973E-8	3.597E-4	3.270E-5	2.940E-4	28	858	IL11,SOX9,PRR5L,CCND1,ITGA5,TRIM6,ITGB3,GFRA1,FZD8,COPS8,FGD4,HES1,PLAUR,VEGFC,FLT1,NIBAN1,IL31RA,RASA1,HBEGF,PPP1R9A,AREG,CEMIP,CCND3,LIF,THBS1,CSF1,CD44,FLOT1
GO: Biological Process	GO:0070848	response to growth factor		1.574E-7	7.100E-4	4.895E-5	4.402E-4	29	942	SOX9,SPRY1,RGMB,FSTL3,GATA6,ITGA5,ITGB3,GFRA1,SORT1,PPARGC1A,JUN,ZFP36L2,LPXN,HES1,FST,VEGFC,FAT4,FLT1,RASA1,VEPH1,ACVR1C,ZFP36,PALS1,THBS1,ADAMTS7,CD44,ZFHX3,PAX9,SMAD3
GO: Biological Process	GO:0006468	protein phosphorylation		1.588E-7	7.162E-4	4.895E-5	4.402E-4	43	1794	IL11,SOX9,SPRY1,PRR5L,AXL,CCND1,ITGA5,TRIM6,ITGB3,GFRA1,FZD8,PPARGC1A,JUN,COPS8,FGD4,HES1,PLAUR,STK39,MERTK,VEGFC,MOK,FLT1,NIBAN1,IL31RA,FN1,RASA1,HBEGF,PPP1R9A,RIPK4,ACVR1C,MAP3K6,ATP13A2,AREG,CEMIP,CCND3,LIF,THBS1,CSF1,CD44,PRKG1,TNFAIP3,OCLN,FLOT1
GO: Biological Process	GO:0030198	extracellular matrix organization		1.672E-7	7.544E-4	4.895E-5	4.402E-4	18	394	SOX9,MATN2,ITGA5,ITGB3,MMP16,CRISPLD2,FBLN5,COL12A1,COL17A1,FN1,WT1,LAMB3,PAPLN,TFAP2A,HMCN1,ADAMTS7,FLOT1,SMAD3
GO: Biological Process	GO:0001932	regulation of protein phosphorylation		1.717E-7	7.746E-4	4.895E-5	4.402E-4	35	1295	IL11,SOX9,SPRY1,PRR5L,CCND1,ITGA5,TRIM6,ITGB3,GFRA1,FZD8,PPARGC1A,JUN,COPS8,FGD4,HES1,PLAUR,STK39,VEGFC,FLT1,NIBAN1,IL31RA,FN1,RASA1,HBEGF,PPP1R9A,AREG,CEMIP,CCND3,LIF,THBS1,CSF1,CD44,TNFAIP3,OCLN,FLOT1
GO: Biological Process	GO:0043062	extracellular structure organization		1.736E-7	7.833E-4	4.895E-5	4.402E-4	18	395	SOX9,MATN2,ITGA5,ITGB3,MMP16,CRISPLD2,FBLN5,COL12A1,COL17A1,FN1,WT1,LAMB3,PAPLN,TFAP2A,HMCN1,ADAMTS7,FLOT1,SMAD3
GO: Biological Process	GO:0045229	external encapsulating structure organization		1.942E-7	8.760E-4	5.153E-5	4.634E-4	18	398	SOX9,MATN2,ITGA5,ITGB3,MMP16,CRISPLD2,FBLN5,COL12A1,COL17A1,FN1,WT1,LAMB3,PAPLN,TFAP2A,HMCN1,ADAMTS7,FLOT1,SMAD3
GO: Biological Process	GO:0007044	cell-substrate junction assembly		2.612E-7	1.178E-3	6.547E-5	5.887E-4	10	112	ITGA6,ITGA2,ITGA5,ITGB3,DST,COL17A1,FN1,LAMA3,THBS1,SMAD3
GO: Biological Process	GO:0071363	cellular response to growth factor stimulus		2.908E-7	1.312E-3	6.821E-5	6.133E-4	28	914	SOX9,SPRY1,RGMB,FSTL3,GATA6,ITGA5,ITGB3,GFRA1,SORT1,PPARGC1A,JUN,ZFP36L2,LPXN,HES1,FST,VEGFC,FAT4,FLT1,RASA1,VEPH1,ACVR1C,ZFP36,PALS1,THBS1,ADAMTS7,CD44,PAX9,SMAD3
GO: Biological Process	GO:0030155	regulation of cell adhesion		3.024E-7	1.364E-3	6.821E-5	6.133E-4	29	972	SOX9,ADAM19,FSTL3,ITGA6,ITGA2,ITGA5,ITGB3,FZD7,LPXN,HES1,PLAUR,PLXNA2,RAC2,VEGFC,FN1,RASA1,PODXL,LAMA3,LIF,THBS1,CSF1,CD44,PLXNA4,ZFHX3,PRKG1,TNFAIP3,FLOT1,MDGA1,SMAD3
GO: Biological Process	GO:0150115	cell-substrate junction organization		4.612E-7	2.080E-3	9.906E-5	8.907E-4	10	119	ITGA6,ITGA2,ITGA5,ITGB3,DST,COL17A1,FN1,LAMA3,THBS1,SMAD3
GO: Biological Process	GO:0007423	sensory organ development		5.584E-7	2.519E-3	1.145E-4	1.030E-3	32	1178	SOX9,SPRY1,PDE6A,CEBPD,SIPA1L3,ITGA6,CCND1,ITGA5,FZD7,FZD8,JUN,OTOGL,KCNK2,NHS,HES1,MERTK,FST,PLXNA2,FAT4,FLT1,CYP26B1,FN1,HBEGF,VEPH1,WT1,SIX1,TFAP2A,LIF,PALS1,VSTM2L,TTLL11,SMAD3
GO: Biological Process	GO:0072073	kidney epithelium development		5.895E-7	2.659E-3	1.156E-4	1.040E-3	13	222	SOX9,SPRY1,PPARGC1A,HES1,FAT4,PODXL,WT1,KLF15,SIX1,TFAP2A,LIF,CD44,SMAD3
GO: Biological Process	GO:0043010	camera-type eye development		7.384E-7	3.331E-3	1.388E-4	1.248E-3	24	736	SOX9,SPRY1,PDE6A,SIPA1L3,ITGA6,CCND1,ITGA5,FZD8,JUN,NHS,HES1,MERTK,PLXNA2,FLT1,FN1,HBEGF,WT1,SIX1,TFAP2A,LIF,PALS1,VSTM2L,TTLL11,SMAD3
GO: Biological Process	GO:0048729	tissue morphogenesis		8.553E-7	3.858E-3	1.543E-4	1.388E-3	31	1141	SOX9,SPRY1,GATA6,ITGA2,ITGA5,ITGB3,FZD7,HES1,FST,PLXNA2,VEGFC,CRISPLD2,FAT4,FLT1,CYP26B1,FN1,PODXL,HBEGF,WT1,LAMA3,RIPK4,ARTN,SIX1,TFAP2A,AREG,LIF,PALS1,CSF1,DPF3,CD44,SMAD3
GO: Biological Process	GO:0042063	gliogenesis		1.658E-6	7.478E-3	2.876E-4	2.586E-3	19	510	SOX9,MATN2,ITGA6,ITGA5,FZD8,ATXN1,HES1,VEGFC,FLT1,FN1,WT1,KLF15,POU3F2,NR1D1,AREG,LIF,PALS1,MT1X,CSF1
GO: Biological Process	GO:0072006	nephron development		1.784E-6	8.046E-3	2.980E-4	2.679E-3	13	245	SOX9,ITGB3,PPARGC1A,KIRREL3,HES1,FAT4,PODXL,WT1,KLF15,SIX1,TFAP2A,LIF,CD44
GO: Biological Process	GO:0001822	kidney development		2.025E-6	9.133E-3	3.180E-4	2.859E-3	19	517	SOX9,SPRY1,ITGB3,GFRA1,PPARGC1A,KIRREL3,HES1,FAT4,CYP26B1,PODXL,WT1,KLF15,TNS2,SIX1,TFAP2A,TIPARP,LIF,CD44,SMAD3
GO: Biological Process	GO:0051247	positive regulation of protein metabolic process		2.044E-6	9.222E-3	3.180E-4	2.859E-3	39	1702	RNF144B,IL11,SOX9,PRR5L,LARP6,CCND1,SSB,ITGA2,ITGA5,TRIM6,ITGB3,GFRA1,FZD8,PPARGC1A,IER3,COPS8,FGD4,HES1,PLAUR,PXYLP1,VEGFC,FLT1,NIBAN1,IL31RA,RASA1,HBEGF,PPP1R9A,ACVR1C,AREG,TIPARP,CEMIP,CCND3,LIF,THBS1,CSF1,CD44,TNFAIP3,FLOT1,SMAD3
GO: Biological Process	GO:0072009	nephron epithelium development		2.626E-6	1.185E-2	3.839E-4	3.452E-3	11	178	SOX9,PPARGC1A,HES1,FAT4,PODXL,WT1,KLF15,SIX1,TFAP2A,LIF,CD44
GO: Biological Process	GO:0009887	animal organ morphogenesis		2.638E-6	1.190E-2	3.839E-4	3.452E-3	39	1720	SOX9,SPRY1,GATA6,ITGA6,CCND1,ITGA2,ITGA5,FZD7,FZD8,JUN,OTOGL,HES1,FST,MMP16,PLXNA2,VEGFC,CRISPLD2,FAT4,FLT1,CYP26B1,FN1,VEPH1,WT1,SIX1,TFAP2A,AREG,TIPARP,LIF,PALS1,THBS1,CSF1,DPF3,TLE3,TTLL11,CD44,ADPRHL1,TNFAIP3,PAX9,SMAD3
GO: Biological Process	GO:0006935	chemotaxis		2.808E-6	1.266E-2	3.958E-4	3.559E-3	25	851	MATN2,ITGA2,ITGB3,PLAUR,STK39,PLXNA2,RAC2,VEGFC,SEMA4B,DPYSL3,FLT1,FN1,NRCAM,HBEGF,WT1,LAMA3,ARTN,FOSL1,THBS1,CSF1,VSTM2L,PLXNA4,FLOT1,PALLD,SMAD3
GO: Biological Process	GO:0042330	taxis		2.926E-6	1.320E-2	4.000E-4	3.597E-3	25	853	MATN2,ITGA2,ITGB3,PLAUR,STK39,PLXNA2,RAC2,VEGFC,SEMA4B,DPYSL3,FLT1,FN1,NRCAM,HBEGF,WT1,LAMA3,ARTN,FOSL1,THBS1,CSF1,VSTM2L,PLXNA4,FLOT1,PALLD,SMAD3
GO: Biological Process	GO:0072001	renal system development		3.071E-6	1.385E-2	4.074E-4	3.663E-3	19	532	SOX9,SPRY1,ITGB3,GFRA1,PPARGC1A,KIRREL3,HES1,FAT4,CYP26B1,PODXL,WT1,KLF15,TNS2,SIX1,TFAP2A,TIPARP,LIF,CD44,SMAD3
GO: Biological Process	GO:0050731	positive regulation of peptidyl-tyrosine phosphorylation		3.884E-6	1.752E-2	5.005E-4	4.501E-3	12	223	IL11,ITGA5,ITGB3,GFRA1,HES1,VEGFC,IL31RA,RASA1,HBEGF,AREG,LIF,CD44
GO: Biological Process	GO:0040017	positive regulation of locomotion		4.254E-6	1.919E-2	5.331E-4	4.793E-3	23	758	SOX9,ITGA6,ITGA2,ITGA5,ITGB3,JUN,SSH1,STK39,RAC2,VEGFC,SEMA4B,FLT1,FN1,PODXL,HBEGF,LAMC2,ARTN,TFAP2A,CEMIP,THBS1,MT1X,CSF1,SMAD3
GO: Biological Process	GO:0048880	sensory system development		4.462E-6	2.013E-2	5.425E-4	4.878E-3	26	932	SOX9,SPRY1,PDE6A,SIPA1L3,ITGA6,CCND1,ITGA5,FZD7,FZD8,JUN,NHS,HES1,MERTK,PLXNA2,FLT1,COL17A1,FN1,HBEGF,WT1,SIX1,TFAP2A,LIF,PALS1,VSTM2L,TTLL11,SMAD3
GO: Biological Process	GO:0030335	positive regulation of cell migration		4.570E-6	2.062E-2	5.425E-4	4.878E-3	22	706	SOX9,ITGA6,ITGA2,ITGA5,ITGB3,JUN,SSH1,STK39,RAC2,VEGFC,SEMA4B,FLT1,FN1,PODXL,HBEGF,LAMC2,TFAP2A,CEMIP,THBS1,MT1X,CSF1,SMAD3
GO: Biological Process	GO:0007160	cell-matrix adhesion		6.576E-6	2.967E-2	7.228E-4	6.499E-3	13	276	ITGA6,ITGA2,ITGA5,ITGB3,VEGFC,FBLN5,COL17A1,FN1,RASA1,THBS1,CSF1,CD44,SMAD3
GO: Biological Process	GO:0001654	eye development		6.640E-6	2.995E-2	7.228E-4	6.499E-3	24	836	SOX9,SPRY1,PDE6A,SIPA1L3,ITGA6,CCND1,ITGA5,FZD8,JUN,NHS,HES1,MERTK,PLXNA2,FLT1,FN1,HBEGF,WT1,SIX1,TFAP2A,LIF,PALS1,VSTM2L,TTLL11,SMAD3
GO: Biological Process	GO:0044093	positive regulation of molecular function		6.642E-6	2.996E-2	7.228E-4	6.499E-3	39	1788	TRAF1,LARP6,TNFAIP8L3,AXL,SIPA1L3,ITGA6,CCND1,ITGA2,TRIM6,ITGB3,FZD8,PPARGC1A,JUN,COPS8,FGD4,TBC1D12,HES1,PLAUR,STK39,MERTK,PARM1,VEGFC,FLT1,RASA1,HBEGF,PPP1R9A,JPH2,RIPK4,ACVR1C,AREG,FOSL1,SLC5A3,CEMIP,CCND3,THBS1,CSF1,CD44,FLOT1,SMAD3
GO: Biological Process	GO:0034330	cell junction organization		6.887E-6	3.107E-2	7.228E-4	6.499E-3	26	955	ZMYND8,ITGA6,ITGA2,ITGA5,ITGB3,SORT1,KIRREL3,DST,SSH1,TJP2,PLEKHA7,SORBS2,COL17A1,FN1,NRCAM,PPP1R9A,LAMA3,SIX1,THBS1,PLXNA4,SEPTIN11,OCLN,FLOT1,MDGA1,PALLD,SMAD3
GO: Biological Process	GO:0040011	locomotion		7.028E-6	3.170E-2	7.228E-4	6.499E-3	40	1861	SOX9,PRR5L,MATN2,ZMYND8,ITGA6,ITGA2,ITGA5,ITGB3,PPARGC1A,JUN,SSH1,PLAUR,STK39,PLXNA2,RAC2,VEGFC,SEMA4B,DPYSL3,FLT1,FN1,NRCAM,PODXL,HBEGF,WT1,LAMA3,LAMC2,ARTN,ACVR1C,TFAP2A,FOSL1,CEMIP,THBS1,MT1X,CSF1,VSTM2L,PLXNA4,PRKG1,FLOT1,PALLD,SMAD3
GO: Biological Process	GO:0150063	visual system development		7.050E-6	3.180E-2	7.228E-4	6.499E-3	24	839	SOX9,SPRY1,PDE6A,SIPA1L3,ITGA6,CCND1,ITGA5,FZD8,JUN,NHS,HES1,MERTK,PLXNA2,FLT1,FN1,HBEGF,WT1,SIX1,TFAP2A,LIF,PALS1,VSTM2L,TTLL11,SMAD3
GO: Biological Process	GO:0030334	regulation of cell migration		7.262E-6	3.276E-2	7.280E-4	6.546E-3	31	1266	SOX9,PRR5L,ZMYND8,ITGA6,ITGA2,ITGA5,ITGB3,PPARGC1A,JUN,SSH1,STK39,PLXNA2,RAC2,VEGFC,SEMA4B,DPYSL3,FLT1,FN1,PODXL,HBEGF,LAMA3,LAMC2,ACVR1C,TFAP2A,CEMIP,THBS1,MT1X,CSF1,PLXNA4,PRKG1,SMAD3
GO: Biological Process	GO:0072080	nephron tubule development		7.655E-6	3.453E-2	7.507E-4	6.750E-3	9	128	SOX9,PPARGC1A,HES1,FAT4,WT1,SIX1,TFAP2A,LIF,CD44
GO: Biological Process	GO:0007169	transmembrane receptor protein tyrosine kinase signaling pathway		8.013E-6	3.615E-2	7.691E-4	6.915E-3	23	788	SOX9,SPRY1,AXL,ITGA5,ITGB3,GFRA1,SORT1,ATXN1,PLAUR,MERTK,VEGFC,FAT4,FLT1,IL31RA,RASA1,HBEGF,TNS2,TFAP2A,AREG,TIPARP,CCND3,THBS1,CSF1
GO: Biological Process	GO:0031401	positive regulation of protein modification process		8.516E-6	3.841E-2	8.003E-4	7.196E-3	29	1150	IL11,SOX9,PRR5L,CCND1,ITGA5,TRIM6,ITGB3,GFRA1,FZD8,PPARGC1A,COPS8,FGD4,HES1,PLAUR,VEGFC,FLT1,NIBAN1,IL31RA,RASA1,HBEGF,PPP1R9A,AREG,CEMIP,CCND3,LIF,THBS1,CSF1,CD44,FLOT1
GO: Biological Process	GO:0071495	cellular response to endogenous stimulus		8.835E-6	3.985E-2	8.120E-4	7.301E-3	40	1879	SOX9,SPRY1,RGMB,FSTL3,GATA6,NCF2,ITGA5,ITGB3,GFRA1,SORT1,PPARGC1A,JUN,SSH1,ZFP36L2,LPXN,HES1,FST,VEGFC,FAT4,FLT1,SORBS2,RASA1,VEPH1,WT1,KLF15,TNS2,ACVR1C,SIX1,NR1D1,SLC1A3,ZFP36,CCND3,PALS1,THBS1,CSF1,ADAMTS7,CD44,PAX9,SLC2A12,SMAD3
GO: Biological Process	GO:2000147	positive regulation of cell motility		9.000E-6	4.060E-2	8.120E-4	7.301E-3	22	737	SOX9,ITGA6,ITGA2,ITGA5,ITGB3,JUN,SSH1,STK39,RAC2,VEGFC,SEMA4B,FLT1,FN1,PODXL,HBEGF,LAMC2,TFAP2A,CEMIP,THBS1,MT1X,CSF1,SMAD3
GO: Biological Process	GO:0035239	tube morphogenesis		1.016E-5	4.585E-2	8.971E-4	8.066E-3	34	1483	SOX9,SPRY1,GATA6,ITGA5,ITGB3,FZD8,JUN,OTOGL,HES1,FST,VEGFC,FAT4,FLT1,FBLN5,FN1,NRCAM,RASA1,PODXL,HBEGF,WT1,SIX1,ADAM12,TFAP2A,AREG,TIPARP,LIF,PALS1,THBS1,MT1X,CSF1,CD44,TNFAIP2,TNFAIP3,SMAD3
GO: Biological Process	GO:0033674	positive regulation of kinase activity		1.036E-5	4.671E-2	8.971E-4	8.066E-3	18	527	TNFAIP8L3,AXL,CCND1,ITGB3,FZD8,COPS8,FGD4,MERTK,VEGFC,FLT1,HBEGF,PPP1R9A,AREG,CEMIP,CCND3,THBS1,CSF1,CD44
GO: Biological Process	GO:0051094	positive regulation of developmental process		1.054E-5	4.755E-2	8.971E-4	8.066E-3	38	1755	SOX9,SPRY1,DUBR,CEBPD,AXL,ZMYND8,GATA6,CCND1,ITGA5,ITGB3,PPARGC1A,JUN,ATXN1,HES1,FST,PLXNA2,VEGFC,FLT1,IL31RA,CYP26B1,FN1,NRCAM,JADE2,PPP1R9A,WT1,POU3F2,SIX1,ADAM12,TFAP2A,ZFP36,LIF,THBS1,CSF1,DPF3,PLXNA4,ZFHX3,FLOT1,SMAD3
GO: Biological Process	GO:0061326	renal tubule development		1.110E-5	5.009E-2	9.276E-4	8.340E-3	9	134	SOX9,PPARGC1A,HES1,FAT4,WT1,SIX1,TFAP2A,LIF,CD44
GO: Biological Process	GO:0030855	epithelial cell differentiation		1.146E-5	5.169E-2	9.399E-4	8.451E-3	27	1044	SOX9,SPRY1,SIPA1L3,GATA6,CCND1,ITGA2,ITGA5,FZD7,JUN,TJP2,HES1,PLAUR,FST,FAT4,IL31RA,CYP26B1,FN1,PODXL,WT1,KLF15,POU3F2,SIX1,TFAP2A,ZFP36,LIF,PALLD,SMAD3
GO: Biological Process	GO:0098609	cell-cell adhesion		1.271E-5	5.734E-2	1.024E-3	9.207E-3	28	1112	SOX9,ADAM19,FSTL3,ITGA6,ITGA2,ITGA5,ITGB3,KIRREL3,TJP2,HES1,PLAUR,PLEKHA7,RAC2,FAT4,FN1,NRCAM,PODXL,LAMA3,PALS1,THBS1,HMCN1,CD44,PRKG1,TNFAIP3,FLOT1,MDGA1,PCDH7,PALLD
GO: Biological Process	GO:0001656	metanephros development		1.376E-5	6.205E-2	1.081E-3	9.716E-3	8	105	SOX9,SPRY1,HES1,FAT4,WT1,SIX1,TFAP2A,LIF
GO: Biological Process	GO:0045444	fat cell differentiation		1.389E-5	6.267E-2	1.081E-3	9.716E-3	13	296	IL11,CEBPD,ITGA6,CCND1,SORT1,PPARGC1A,ZFP36L2,HES1,LAMB3,SIX1,NR1D1,ZFP36,SMAD3
GO: Biological Process	GO:0060429	epithelium development		1.606E-5	7.245E-2	1.228E-3	1.104E-2	41	1998	SOX9,SPRY1,LARP6,SIPA1L3,GATA6,CCND1,ITGA2,ITGA5,FZD7,PPARGC1A,JUN,TJP2,HES1,PLAUR,FST,PLXNA2,VEGFC,FAT4,FLT1,IL31RA,CYP26B1,FN1,PODXL,HBEGF,WT1,LAMA3,KLF15,POU3F2,RIPK4,SIX1,TFAP2A,ZFP36,AREG,LIF,PALS1,CSF1,TLE3,CD44,PLXNA4,PALLD,SMAD3
GO: Biological Process	GO:0035295	tube development		1.738E-5	7.842E-2	1.307E-3	1.175E-2	39	1864	SOX9,SPRY1,GATA6,ITGA5,ITGB3,FZD8,PPARGC1A,JUN,ATXN1,OTOGL,HES1,FST,PLXNA2,VEGFC,CRISPLD2,FAT4,FLT1,FBLN5,FN1,NRCAM,RASA1,PODXL,HBEGF,WT1,SIX1,ADAM12,TFAP2A,AREG,TIPARP,LIF,PALS1,THBS1,MT1X,CSF1,CD44,PLXNA4,TNFAIP2,TNFAIP3,SMAD3
GO: Biological Process	GO:2000026	regulation of multicellular organismal development		2.003E-5	9.034E-2	1.462E-3	1.314E-2	40	1946	SOX9,SPRY1,FSTL3,AXL,GATA6,CCND1,ITGA5,ITGB3,JUN,ZFP36L2,ATXN1,KCNK2,TJP2,HES1,FST,PLXNA2,VEGFC,SEMA4B,FAT4,FLT1,FBLN5,CYP26B1,FN1,JADE2,WT1,LAMA3,SIX1,NR1D1,ADAM12,TFAP2A,ZFP36,LIF,THBS1,CSF1,ADAMTS7,CD44,PLXNA4,TNFAIP3,MDGA1,SMAD3
GO: Biological Process	GO:0040012	regulation of locomotion		2.009E-5	9.062E-2	1.462E-3	1.314E-2	32	1399	SOX9,PRR5L,ZMYND8,ITGA6,ITGA2,ITGA5,ITGB3,PPARGC1A,JUN,SSH1,STK39,PLXNA2,RAC2,VEGFC,SEMA4B,DPYSL3,FLT1,FN1,PODXL,HBEGF,LAMA3,LAMC2,ARTN,ACVR1C,TFAP2A,CEMIP,THBS1,MT1X,CSF1,PLXNA4,PRKG1,SMAD3
GO: Biological Process	GO:2000145	regulation of cell motility		2.150E-5	9.697E-2	1.539E-3	1.384E-2	31	1338	SOX9,PRR5L,ZMYND8,ITGA6,ITGA2,ITGA5,ITGB3,PPARGC1A,JUN,SSH1,STK39,PLXNA2,RAC2,VEGFC,SEMA4B,DPYSL3,FLT1,FN1,PODXL,HBEGF,LAMA3,LAMC2,ACVR1C,TFAP2A,CEMIP,THBS1,MT1X,CSF1,PLXNA4,PRKG1,SMAD3
GO: Biological Process	GO:0001657	ureteric bud development		2.205E-5	9.947E-2	1.554E-3	1.398E-2	8	112	SOX9,SPRY1,HES1,FAT4,WT1,SIX1,CD44,SMAD3
GO: Biological Process	GO:0034446	substrate adhesion-dependent cell spreading		2.352E-5	1.061E-1	1.632E-3	1.468E-2	8	113	AXL,ITGB3,FZD7,LPXN,MERTK,FN1,LAMB3,LAMC2
GO: Biological Process	GO:0072207	metanephric epithelium development		2.485E-5	1.121E-1	1.699E-3	1.527E-2	5	34	SOX9,HES1,FAT4,WT1,LIF
GO: Biological Process	GO:0072164	mesonephric tubule development		2.844E-5	1.283E-1	1.887E-3	1.696E-2	8	116	SOX9,SPRY1,HES1,FAT4,WT1,SIX1,CD44,SMAD3
GO: Biological Process	GO:0072163	mesonephric epithelium development		2.844E-5	1.283E-1	1.887E-3	1.696E-2	8	116	SOX9,SPRY1,HES1,FAT4,WT1,SIX1,CD44,SMAD3
GO: Biological Process	GO:0048646	anatomical structure formation involved in morphogenesis		3.010E-5	1.358E-1	1.968E-3	1.769E-2	39	1910	SOX9,SPRY1,LARP6,GATA6,ITGA2,ITGA5,ITGB3,FZD7,FZD8,JUN,HES1,FST,PLXNA2,VEGFC,FLT1,FBLN5,COL12A1,CYP26B1,FN1,NRCAM,PODXL,HBEGF,WT1,LAMB3,SIX1,ADAM12,ATP13A2,TFAP2A,LIF,PALS1,THBS1,MT1X,CD44,ADPRHL1,TNFAIP2,TNFAIP3,FLOT1,TM4SF1,SMAD3
GO: Biological Process	GO:0051347	positive regulation of transferase activity		3.434E-5	1.549E-1	2.213E-3	1.990E-2	19	632	TNFAIP8L3,AXL,CCND1,ITGB3,FZD8,COPS8,FGD4,MERTK,PARM1,VEGFC,FLT1,HBEGF,PPP1R9A,AREG,CEMIP,CCND3,THBS1,CSF1,CD44
GO: Biological Process	GO:0043066	negative regulation of apoptotic process		3.582E-5	1.616E-1	2.276E-3	2.046E-2	28	1178	RNF144B,IL11,SOX9,AXL,GATA6,ITGA6,CCND1,ITGA5,ITGB3,PPARGC1A,JUN,IER3,PLAUR,TNFAIP8,MERTK,IL31RA,FN1,RASA1,ARHGAP10,WT1,SIX1,TFAP2A,THBS1,MT1X,VSTM2L,CD44,TNFAIP3,SMAD3
GO: Biological Process	GO:0031581	hemidesmosome assembly		3.726E-5	1.681E-1	2.318E-3	2.084E-2	3	7	DST,COL17A1,LAMA3
GO: Biological Process	GO:0022603	regulation of anatomical structure morphogenesis		3.811E-5	1.719E-1	2.318E-3	2.084E-2	29	1247	SOX9,EPS8,SPRY1,GATA6,ITGA5,ITGB3,FZD7,PPARGC1A,FGD4,HES1,PLXNA2,VEGFC,SEMA4B,FLT1,FBLN5,FN1,RASA1,PPP1R9A,WT1,POU3F2,SIX1,ADAM12,LIF,THBS1,CSF1,CD44,PLXNA4,TNFAIP3,PAX9
GO: Biological Process	GO:0008284	positive regulation of cell population proliferation		3.811E-5	1.719E-1	2.318E-3	2.084E-2	29	1247	IL11,SOX9,GATA6,CCND1,ITGA2,ITGB3,FZD7,PPARGC1A,JUN,ATXN1,HES1,RAC2,VEGFC,FLT1,FBLN5,IL31RA,FN1,RASA1,HBEGF,POU3F2,LAMC2,SIX1,AREG,FOSL1,CCND3,LIF,THBS1,CSF1,TNFAIP3
GO: Biological Process	GO:0001823	mesonephros development		3.854E-5	1.738E-1	2.318E-3	2.084E-2	8	121	SOX9,SPRY1,HES1,FAT4,WT1,SIX1,CD44,SMAD3
GO: Biological Process	GO:0048589	developmental growth		4.048E-5	1.826E-1	2.403E-3	2.160E-2	27	1122	SOX9,SPRY1,AXL,GATA6,ITGA5,FZD7,KCNK2,VEGFC,SEMA4B,FBLN5,SORBS2,FN1,NRCAM,JADE2,HBEGF,WT1,TNS2,POU3F2,ACVR1C,SIX1,AREG,THBS1,CSF1,PLXNA4,ADPRHL1,PRKG1,SMAD3
GO: Biological Process	GO:0042981	regulation of apoptotic process		4.203E-5	1.896E-1	2.462E-3	2.214E-2	39	1939	RNF144B,IL11,SOX9,SPRY1,TRAF1,TNFAIP8L3,AXL,GATA6,ITGA6,NCF2,CCND1,ITGA5,KCNIP3,ITGB3,SORT1,PPARGC1A,JUN,IER3,PLAUR,TNFAIP8,MERTK,IL31RA,FN1,RASA1,ARHGAP10,WT1,CERS6,ACVR1C,SIX1,ATP13A2,TFAP2A,ZFP36,FOSL1,THBS1,MT1X,VSTM2L,CD44,TNFAIP3,SMAD3
GO: Biological Process	GO:0033627	cell adhesion mediated by integrin		4.509E-5	2.034E-1	2.607E-3	2.344E-2	7	91	ITGA6,ITGA2,ITGA5,ITGB3,LPXN,PODXL,LIF
GO: Biological Process	GO:0045785	positive regulation of cell adhesion		4.598E-5	2.074E-1	2.626E-3	2.361E-2	18	590	ADAM19,FSTL3,ITGA6,ITGA2,ITGA5,ITGB3,HES1,PLAUR,VEGFC,FN1,PODXL,LIF,THBS1,CSF1,CD44,ZFHX3,FLOT1,SMAD3
GO: Biological Process	GO:0072088	nephron epithelium morphogenesis		5.186E-5	2.339E-1	2.924E-3	2.629E-2	7	93	SOX9,HES1,FAT4,WT1,SIX1,LIF,CD44
GO: Biological Process	GO:0042060	wound healing		5.471E-5	2.468E-1	3.047E-3	2.739E-2	17	543	AXL,ITGA2,ITGA5,ITGB3,FZD7,DST,PLAUR,MERTK,FN1,HBEGF,THBS1,CD44,PRKG1,TNFAIP3,OCLN,HPS5,SMAD3
GO: Biological Process	GO:0034329	cell junction assembly		5.596E-5	2.524E-1	3.078E-3	2.768E-2	17	544	ITGA6,ITGA2,ITGA5,ITGB3,KIRREL3,DST,COL17A1,FN1,NRCAM,PPP1R9A,LAMA3,SIX1,THBS1,OCLN,FLOT1,MDGA1,SMAD3
GO: Biological Process	GO:0072359	circulatory system development		6.213E-5	2.803E-1	3.357E-3	3.018E-2	39	1974	SOX9,SPRY1,ADAM19,GATA6,ITGA5,ITGB3,FZD7,FZD8,JUN,KCNK2,HES1,PLEKHA7,VEGFC,FAT4,FLT1,FBLN5,SORBS2,FN1,NRCAM,RASA1,HBEGF,WT1,JPH2,SIX1,ADAM12,TFAP2A,TIPARP,FOSL1,LIF,PALS1,THBS1,MT1X,DPF3,PLXNA4,ADPRHL1,TNFAIP2,TNFAIP3,SLC2A12,SMAD3
GO: Biological Process	GO:0048666	neuron development		6.273E-5	2.830E-1	3.357E-3	3.018E-2	35	1691	MATN2,ZMYND8,ITGA6,GFRA1,JUN,KIRREL3,DST,HES1,PLXNA2,VEGFC,SEMA4B,FAT4,DPYSL3,IL31RA,COL12A1,FN1,NRCAM,JADE2,PPP1R9A,LAMA3,POU3F2,ARTN,SIX1,SLC1A3,TFAP2A,AREG,LIF,PALS1,VSTM2L,TTLL11,CD44,PLXNA4,PRKG1,FLOT1,PALLD
GO: Biological Process	GO:0043069	negative regulation of programmed cell death		6.325E-5	2.853E-1	3.357E-3	3.018E-2	28	1217	RNF144B,IL11,SOX9,AXL,GATA6,ITGA6,CCND1,ITGA5,ITGB3,PPARGC1A,JUN,IER3,PLAUR,TNFAIP8,MERTK,IL31RA,FN1,RASA1,ARHGAP10,WT1,SIX1,TFAP2A,THBS1,MT1X,VSTM2L,CD44,TNFAIP3,SMAD3
GO: Biological Process	GO:0009880	embryonic pattern specification		6.425E-5	2.898E-1	3.370E-3	3.030E-2	8	130	ITGA5,HES1,DOP1B,FN1,WT1,SIX1,TFAP2A,SMAD3
GO: Biological Process	GO:0002009	morphogenesis of an epithelium		7.651E-5	3.451E-1	3.931E-3	3.534E-2	24	973	SOX9,SPRY1,GATA6,ITGA5,FZD7,HES1,FST,VEGFC,FAT4,FLT1,FN1,PODXL,HBEGF,WT1,LAMA3,RIPK4,SIX1,TFAP2A,AREG,LIF,PALS1,CSF1,CD44,SMAD3
GO: Biological Process	GO:0048754	branching morphogenesis of an epithelial tube		7.668E-5	3.459E-1	3.931E-3	3.534E-2	10	212	SOX9,SPRY1,VEGFC,FAT4,FLT1,WT1,SIX1,AREG,CSF1,CD44
GO: Biological Process	GO:0007422	peripheral nervous system development		7.957E-5	3.589E-1	3.995E-3	3.592E-2	8	134	DPYSL3,POU3F2,ARTN,SIX1,TFAP2A,SLC5A3,PALS1,PLXNA4
GO: Biological Process	GO:0072210	metanephric nephron development		7.971E-5	3.596E-1	3.995E-3	3.592E-2	5	43	SOX9,HES1,WT1,TFAP2A,LIF
GO: Biological Process	GO:0051093	negative regulation of developmental process		8.098E-5	3.653E-1	3.995E-3	3.593E-2	29	1301	SOX9,SPRY1,FSTL3,CCND1,TRIM6,ITGB3,SORT1,FZD7,PPARGC1A,ZFP36L2,KCNK2,TJP2,HES1,FST,VEGFC,SEMA4B,FLT1,FBLN5,WT1,NR1D1,ZFP36,AREG,LIF,THBS1,ADAMTS7,CD44,ZFHX3,MDGA1,SMAD3
GO: Biological Process	GO:0043067	regulation of programmed cell death		8.149E-5	3.676E-1	3.995E-3	3.593E-2	39	1999	RNF144B,IL11,SOX9,SPRY1,TRAF1,TNFAIP8L3,AXL,GATA6,ITGA6,NCF2,CCND1,ITGA5,KCNIP3,ITGB3,SORT1,PPARGC1A,JUN,IER3,PLAUR,TNFAIP8,MERTK,IL31RA,FN1,RASA1,ARHGAP10,WT1,CERS6,ACVR1C,SIX1,ATP13A2,TFAP2A,ZFP36,FOSL1,THBS1,MT1X,VSTM2L,CD44,TNFAIP3,SMAD3
GO: Biological Process	GO:0031399	regulation of protein modification process		8.249E-5	3.721E-1	4.001E-3	3.598E-2	36	1785	IL11,SOX9,SPRY1,PRR5L,CCND1,ITGA5,TRIM6,ITGB3,GFRA1,FZD8,PPARGC1A,JUN,COPS8,FGD4,HES1,PLAUR,STK39,VEGFC,FLT1,NIBAN1,IL31RA,FN1,RASA1,HBEGF,PPP1R9A,KLF15,AREG,CEMIP,CCND3,LIF,THBS1,CSF1,CD44,TNFAIP3,OCLN,FLOT1
GO: Biological Process	GO:0060602	branch elongation of an epithelium		8.509E-5	3.839E-1	4.084E-3	3.672E-2	4	23	SOX9,SPRY1,SIX1,AREG
GO: Biological Process	GO:0061005	cell differentiation involved in kidney development		8.780E-5	3.961E-1	4.169E-3	3.749E-2	7	101	HES1,FAT4,PODXL,WT1,KLF15,TFAP2A,LIF
GO: Biological Process	GO:0060788	ectodermal placode formation		8.918E-5	4.023E-1	4.190E-3	3.768E-2	5	44	SOX9,FZD8,FST,SIX1,TFAP2A
GO: Biological Process	GO:0010810	regulation of cell-substrate adhesion		9.276E-5	4.184E-1	4.314E-3	3.879E-2	11	261	ITGA6,ITGA5,ITGB3,FZD7,RAC2,VEGFC,FN1,RASA1,THBS1,CSF1,SMAD3
GO: Biological Process	GO:0050730	regulation of peptidyl-tyrosine phosphorylation		9.742E-5	4.395E-1	4.484E-3	4.032E-2	12	309	IL11,ITGA5,ITGB3,GFRA1,HES1,VEGFC,IL31RA,RASA1,HBEGF,AREG,LIF,CD44
GO: Biological Process	GO:0072234	metanephric nephron tubule development		1.013E-4	4.569E-1	4.615E-3	4.150E-2	4	24	SOX9,HES1,FAT4,LIF
GO: Biological Process	GO:0048598	embryonic morphogenesis		1.074E-4	4.844E-1	4.844E-3	4.355E-2	27	1189	SOX9,GATA6,ITGA2,ITGA5,ITGB3,FZD7,FZD8,OTOGL,HES1,FST,MMP16,PLXNA2,VEGFC,CRISPLD2,FLT1,COL12A1,CYP26B1,FN1,VEPH1,AFF3,LAMB3,SIX1,TFAP2A,PALS1,TTLL11,TNFAIP3,SMAD3
GO: Biological Process	GO:0034113	heterotypic cell-cell adhesion		1.103E-4	4.976E-1	4.926E-3	4.429E-2	6	73	ITGA5,ITGB3,NRCAM,CD44,TNFAIP3,FLOT1
GO: Biological Process	GO:0072028	nephron morphogenesis		1.122E-4	5.061E-1	4.938E-3	4.440E-2	7	105	SOX9,HES1,FAT4,WT1,SIX1,LIF,CD44
GO: Biological Process	GO:0050921	positive regulation of chemotaxis		1.127E-4	5.086E-1	4.938E-3	4.440E-2	9	180	ITGA2,STK39,RAC2,VEGFC,FN1,ARTN,THBS1,CSF1,SMAD3
GO: Biological Process	GO:0018108	peptidyl-tyrosine phosphorylation		1.226E-4	5.532E-1	5.319E-3	4.783E-2	13	366	IL11,ITGA5,ITGB3,GFRA1,HES1,VEGFC,FLT1,IL31RA,RASA1,HBEGF,AREG,LIF,CD44
GO: Biological Process	GO:0018212	peptidyl-tyrosine modification		1.294E-4	5.839E-1	5.561E-3	5.000E-2	13	368	IL11,ITGA5,ITGB3,GFRA1,HES1,VEGFC,FLT1,IL31RA,RASA1,HBEGF,AREG,LIF,CD44
GO: Biological Process	GO:0071697	ectodermal placode morphogenesis		1.360E-4	6.133E-1	5.698E-3	5.123E-2	5	48	SOX9,FZD8,FST,SIX1,TFAP2A
GO: Biological Process	GO:0001780	neutrophil homeostasis		1.360E-4	6.133E-1	5.698E-3	5.123E-2	5	48	AXL,MERTK,RAC2,CSF1,CD44
GO: Biological Process	GO:0007492	endoderm development		1.380E-4	6.225E-1	5.698E-3	5.123E-2	8	145	GATA6,ITGA5,VEGFC,COL12A1,FN1,LAMB3,PAX9,SMAD3
GO: Biological Process	GO:0060675	ureteric bud morphogenesis		1.380E-4	6.227E-1	5.698E-3	5.123E-2	6	76	SOX9,HES1,FAT4,WT1,SIX1,CD44
GO: Biological Process	GO:0072273	metanephric nephron morphogenesis		1.402E-4	6.325E-1	5.698E-3	5.123E-2	4	26	SOX9,HES1,WT1,LIF
GO: Biological Process	GO:0021783	preganglionic parasympathetic fiber development		1.402E-4	6.325E-1	5.698E-3	5.123E-2	4	26	HES1,SIX1,TFAP2A,PLXNA4
GO: Biological Process	GO:0001763	morphogenesis of a branching structure		1.423E-4	6.421E-1	5.725E-3	5.147E-2	11	274	SOX9,SPRY1,VEGFC,FAT4,FLT1,WT1,SIX1,AREG,CSF1,CD44,PLXNA4
GO: Biological Process	GO:0060562	epithelial tube morphogenesis		1.434E-4	6.469E-1	5.725E-3	5.147E-2	17	588	SOX9,SPRY1,HES1,FST,VEGFC,FAT4,FLT1,FN1,PODXL,WT1,SIX1,TFAP2A,AREG,PALS1,CSF1,CD44,SMAD3
GO: Biological Process	GO:1902893	regulation of miRNA transcription		1.594E-4	7.192E-1	6.309E-3	5.673E-2	6	78	SOX9,GATA6,JUN,WT1,FOSL1,SMAD3
GO: Biological Process	GO:0001704	formation of primary germ layer		1.631E-4	7.356E-1	6.380E-3	5.736E-2	9	189	GATA6,ITGA2,ITGA5,ITGB3,FZD7,COL12A1,FN1,LAMB3,SMAD3
GO: Biological Process	GO:0031175	neuron projection development		1.643E-4	7.413E-1	6.380E-3	5.736E-2	30	1424	MATN2,ZMYND8,ITGA6,GFRA1,JUN,KIRREL3,DST,HES1,PLXNA2,VEGFC,SEMA4B,FAT4,DPYSL3,IL31RA,COL12A1,FN1,NRCAM,JADE2,PPP1R9A,LAMA3,POU3F2,ARTN,AREG,LIF,VSTM2L,CD44,PLXNA4,PRKG1,FLOT1,PALLD
GO: Biological Process	GO:0000902	cell morphogenesis		1.655E-4	7.464E-1	6.380E-3	5.736E-2	29	1356	EPS8,MATN2,SIPA1L3,ITGA5,ITGB3,KIRREL3,DST,SSH1,FGD4,HES1,PLXNA2,VEGFC,SEMA4B,DPYSL3,FN1,NRCAM,RASA1,JADE2,PPP1R9A,LAMA3,POU3F2,ARTN,SLC1A3,VSTM2L,CD44,PLXNA4,PRKG1,FLOT1,PALLD
GO: Biological Process	GO:0061614	miRNA transcription		1.711E-4	7.717E-1	6.539E-3	5.880E-2	6	79	SOX9,GATA6,JUN,WT1,FOSL1,SMAD3
GO: Biological Process	GO:0060322	head development		1.785E-4	8.051E-1	6.766E-3	6.084E-2	28	1294	SOX9,AXL,FZD8,JUN,KIRREL3,ATXN1,SYNJ2,UGP2,HES1,FST,PLXNA2,CRISPLD2,FAT4,CYP26B1,FN1,NRCAM,VEPH1,POU3F2,SIX1,ATP13A2,TFAP2A,TIPARP,PALS1,PLXNA4,ZFHX3,PRKG1,PAX9,MDGA1
GO: Biological Process	GO:0072171	mesonephric tubule morphogenesis		1.834E-4	8.271E-1	6.892E-3	6.197E-2	6	80	SOX9,HES1,FAT4,WT1,SIX1,CD44
GO: Biological Process	GO:0007163	establishment or maintenance of cell polarity		1.886E-4	8.506E-1	6.986E-3	6.281E-2	11	283	SPRY1,SIPA1L3,FRMD4B,DST,ANTXR2,RHOBTB1,HES1,RAC2,CYP26B1,FN1,PALS1
GO: Biological Process	GO:0072243	metanephric nephron epithelium development		1.889E-4	8.523E-1	6.986E-3	6.281E-2	4	28	SOX9,HES1,FAT4,LIF
GO: Biological Process	GO:0085029	extracellular matrix assembly		1.995E-4	9.001E-1	7.318E-3	6.580E-2	5	52	SOX9,ITGA5,FBLN5,LAMB3,SMAD3
GO: Biological Process	GO:0071559	response to transforming growth factor beta		2.124E-4	9.582E-1	7.682E-3	6.908E-2	12	336	SOX9,SPRY1,PPARGC1A,JUN,ZFP36L2,LPXN,VEPH1,ACVR1C,PALS1,THBS1,ZFHX3,SMAD3
GO: Biological Process	GO:0050920	regulation of chemotaxis		2.129E-4	9.603E-1	7.682E-3	6.908E-2	11	287	ITGA2,STK39,RAC2,VEGFC,SEMA4B,FN1,ARTN,THBS1,CSF1,PLXNA4,SMAD3
GO: Biological Process	GO:0048486	parasympathetic nervous system development		2.174E-4	9.806E-1	7.692E-3	6.916E-2	4	29	HES1,SIX1,TFAP2A,PLXNA4
GO: Biological Process	GO:0072170	metanephric tubule development		2.174E-4	9.806E-1	7.692E-3	6.916E-2	4	29	SOX9,HES1,FAT4,LIF
GO: Biological Process	GO:0010811	positive regulation of cell-substrate adhesion		2.183E-4	9.845E-1	7.692E-3	6.916E-2	8	155	ITGA6,ITGA5,ITGB3,VEGFC,FN1,THBS1,CSF1,SMAD3
GO: Biological Process	GO:0060041	retina development in camera-type eye		2.227E-4	1.000E0	7.787E-3	7.002E-2	14	442	SOX9,PDE6A,ITGA6,CCND1,ITGA5,HES1,MERTK,HBEGF,WT1,TFAP2A,LIF,PALS1,VSTM2L,TTLL11
GO: Biological Process	GO:0045860	positive regulation of protein kinase activity		2.279E-4	1.000E0	7.907E-3	7.110E-2	14	443	CCND1,ITGB3,FZD8,COPS8,FGD4,VEGFC,FLT1,HBEGF,PPP1R9A,AREG,CEMIP,CCND3,THBS1,CSF1
GO: Biological Process	GO:0034097	response to cytokine		2.482E-4	1.000E0	8.548E-3	7.686E-2	25	1118	IL11,SOX9,EPS8,TRAF1,AXL,TRIM6,ZFP36L2,TJP2,HES1,STK39,VEGFC,DPYSL3,IL31RA,FN1,AFF3,NR1D1,ZFP36,FOSL1,THBS1,MT1X,CSF1,ADAMTS7,CD44,TNFAIP3,OCLN
GO: Biological Process	GO:0048732	gland development		2.503E-4	1.000E0	8.554E-3	7.692E-2	19	736	SOX9,GATA6,CCND1,ITGA2,ITGA5,JUN,HES1,PLAUR,FN1,WT1,POU3F2,SIX1,AREG,FADS3,CSF1,RCL1,CD44,TNFAIP3,SMAD3
GO: Biological Process	GO:0040007	growth		2.556E-4	1.000E0	8.634E-3	7.763E-2	30	1461	SOX9,SPRY1,AXL,GATA6,ITGA5,FZD7,RFTN1,KCNK2,VEGFC,SEMA4B,FBLN5,SORBS2,FN1,NRCAM,JADE2,HBEGF,WT1,TNS2,POU3F2,ACVR1C,SIX1,AREG,THBS1,MT1X,CSF1,CD44,PLXNA4,ADPRHL1,PRKG1,SMAD3
GO: Biological Process	GO:0033002	muscle cell proliferation		2.565E-4	1.000E0	8.634E-3	7.763E-2	12	343	GATA6,ITGA2,ITGB3,PPARGC1A,JUN,KCNK2,FLT1,HBEGF,SIX1,THBS1,PRKG1,TNFAIP3
GO: Biological Process	GO:0071696	ectodermal placode development		2.836E-4	1.000E0	9.477E-3	8.521E-2	5	56	SOX9,FZD8,FST,SIX1,TFAP2A
GO: Biological Process	GO:0003401	axis elongation		2.902E-4	1.000E0	9.595E-3	8.627E-2	6	87	SOX9,SPRY1,ITGA5,FN1,SIX1,AREG
GO: Biological Process	GO:0043523	regulation of neuron apoptotic process		2.925E-4	1.000E0	9.595E-3	8.627E-2	12	348	AXL,NCF2,CCND1,KCNIP3,PPARGC1A,JUN,RASA1,SIX1,ATP13A2,TFAP2A,MT1X,VSTM2L
GO: Biological Process	GO:0061138	morphogenesis of a branching epithelium		2.935E-4	1.000E0	9.595E-3	8.627E-2	10	250	SOX9,SPRY1,VEGFC,FAT4,FLT1,WT1,SIX1,AREG,CSF1,CD44
GO: Biological Process	GO:0048146	positive regulation of fibroblast proliferation		3.087E-4	1.000E0	1.002E-2	9.009E-2	6	88	ITGB3,JUN,FLT1,FN1,RASA1,LIF
GO: Biological Process	GO:0033227	dsRNA transport		3.185E-4	1.000E0	1.026E-2	9.229E-2	2	3	RFTN1,FLOT1
GO: Biological Process	GO:0060323	head morphogenesis		3.346E-4	1.000E0	1.070E-2	9.624E-2	5	58	CRISPLD2,CYP26B1,TFAP2A,TIPARP,PAX9
GO: Biological Process	GO:0014009	glial cell proliferation		3.487E-4	1.000E0	1.094E-2	9.835E-2	6	90	ATXN1,HES1,VEGFC,FLT1,AREG,CSF1
GO: Biological Process	GO:0035850	epithelial cell differentiation involved in kidney development		3.487E-4	1.000E0	1.094E-2	9.835E-2	6	90	FAT4,PODXL,WT1,KLF15,TFAP2A,LIF
GO: Biological Process	GO:0007507	heart development		3.492E-4	1.000E0	1.094E-2	9.835E-2	24	1077	SOX9,SPRY1,ADAM19,GATA6,ITGA5,FZD7,JUN,KCNK2,HES1,PLEKHA7,FAT4,SORBS2,FN1,WT1,JPH2,SIX1,TFAP2A,PALS1,THBS1,DPF3,PLXNA4,ADPRHL1,SLC2A12,SMAD3
GO: Biological Process	GO:0060537	muscle tissue development		3.570E-4	1.000E0	1.111E-2	9.987E-2	18	696	SOX9,GATA6,ITGA6,FZD7,PPARGC1A,KCNK2,PLEKHA7,SORBS2,CYP26B1,WT1,JPH2,SIX1,TIPARP,PALS1,DPF3,ADPRHL1,FLOT1,SMAD3
GO: Biological Process	GO:0003338	metanephros morphogenesis		3.626E-4	1.000E0	1.120E-2	1.007E-1	4	33	SOX9,HES1,WT1,LIF
GO: Biological Process	GO:0048483	autonomic nervous system development		3.701E-4	1.000E0	1.128E-2	1.014E-1	6	91	GFRA1,HES1,FN1,SIX1,TFAP2A,PLXNA4
GO: Biological Process	GO:0072078	nephron tubule morphogenesis		3.701E-4	1.000E0	1.128E-2	1.014E-1	6	91	SOX9,HES1,FAT4,WT1,SIX1,CD44
GO: Biological Process	GO:0035270	endocrine system development		3.766E-4	1.000E0	1.140E-2	1.025E-1	10	258	SOX9,GATA6,ITGA5,KCNIP3,HES1,FN1,WT1,POU3F2,SIX1,SMAD3
GO: Biological Process	GO:0051241	negative regulation of multicellular organismal process		3.980E-4	1.000E0	1.197E-2	1.076E-1	31	1571	SOX9,SPRY1,FSTL3,AXL,GATA6,FZD7,KCNK2,TJP2,HES1,PLAUR,STK39,MERTK,FST,SEMA4B,FLT1,FBLN5,IL31RA,FN1,WT1,ACVR1C,NR1D1,ZFP36,LIF,THBS1,ADAMTS7,TLE3,CD44,PRKG1,TNFAIP3,MDGA1,SMAD3
GO: Biological Process	GO:0048701	embryonic cranial skeleton morphogenesis		4.088E-4	1.000E0	1.221E-2	1.098E-1	9	214	ITGA5,FST,MMP16,CRISPLD2,CYP26B1,FN1,SIX1,TFAP2A,SMAD3
GO: Biological Process	GO:0060560	developmental growth involved in morphogenesis		4.139E-4	1.000E0	1.228E-2	1.104E-1	13	415	SOX9,SPRY1,ITGA5,SEMA4B,FN1,NRCAM,JADE2,SIX1,AREG,CSF1,PLXNA4,ADPRHL1,PRKG1
GO: Biological Process	GO:0050678	regulation of epithelial cell proliferation		4.166E-4	1.000E0	1.228E-2	1.104E-1	15	527	SOX9,CCND1,ITGB3,FZD7,JUN,HES1,VEGFC,FLT1,SIX1,NR1D1,ZFP36,AREG,THBS1,TNFAIP3,SMAD3
GO: Biological Process	GO:2000628	regulation of miRNA metabolic process		4.406E-4	1.000E0	1.291E-2	1.161E-1	6	94	SOX9,GATA6,JUN,WT1,FOSL1,SMAD3
GO: Biological Process	GO:0048678	response to axon injury		4.806E-4	1.000E0	1.399E-2	1.258E-1	7	133	AXL,MATN2,JUN,KCNK2,DPYSL3,IL31RA,COL12A1
GO: Biological Process	GO:0003007	heart morphogenesis		4.888E-4	1.000E0	1.413E-2	1.271E-1	14	478	SOX9,SPRY1,GATA6,JUN,HES1,FAT4,FN1,SIX1,TFAP2A,PALS1,THBS1,DPF3,ADPRHL1,SMAD3
GO: Biological Process	GO:0061333	renal tubule morphogenesis		4.932E-4	1.000E0	1.417E-2	1.274E-1	6	96	SOX9,HES1,FAT4,WT1,SIX1,CD44
GO: Biological Process	GO:0007178	transmembrane receptor protein serine/threonine kinase signaling pathway		4.967E-4	1.000E0	1.418E-2	1.275E-1	15	536	SPRY1,RGMB,FSTL3,GATA6,JUN,LPXN,NCEH1,HES1,FST,JADE2,VEPH1,ACVR1C,PALS1,THBS1,SMAD3
GO: Biological Process	GO:0061061	muscle structure development		5.037E-4	1.000E0	1.427E-2	1.283E-1	23	1038	SOX9,DUBR,GATA6,ITGA6,SORT1,FZD7,PPARGC1A,HES1,PLEKHA7,SORBS2,CYP26B1,HBEGF,WT1,JPH2,SIX1,ADAM12,LIF,PALS1,DPF3,ZFHX3,ADPRHL1,FLOT1,SMAD3
GO: Biological Process	GO:0002682	regulation of immune system process		5.082E-4	1.000E0	1.427E-2	1.283E-1	34	1812	SOX9,FSTL3,AXL,GATA6,RAET1E,ITPRID2,ITGA2,TRIM6,ITGB3,RFTN1,JUN,BTN3A3,ZFP36L2,LPXN,TJP2,KCNN4,C1R,HES1,STK39,MERTK,RAC2,VEGFC,IL31RA,CYP26B1,FN1,NR1D1,ZFP36,LIF,THBS1,CSF1,CD44,TNFAIP3,FLOT1,SMAD3
GO: Biological Process	GO:0050927	positive regulation of positive chemotaxis		5.094E-4	1.000E0	1.427E-2	1.283E-1	4	36	ITGA2,VEGFC,ARTN,SMAD3
GO: Biological Process	GO:0060037	pharyngeal system development		5.294E-4	1.000E0	1.474E-2	1.326E-1	5	64	ITGA5,HES1,PLXNA2,FN1,SIX1
GO: Biological Process	GO:0035051	cardiocyte differentiation		5.374E-4	1.000E0	1.483E-2	1.333E-1	10	270	SPRY1,GATA6,ITGA5,FZD7,HES1,PLEKHA7,SORBS2,FN1,WT1,ADPRHL1
GO: Biological Process	GO:0043085	positive regulation of catalytic activity		5.391E-4	1.000E0	1.483E-2	1.333E-1	27	1316	TNFAIP8L3,AXL,SIPA1L3,ITGA6,CCND1,ITGA2,ITGB3,FZD8,COPS8,FGD4,TBC1D12,MERTK,PARM1,VEGFC,FLT1,RASA1,HBEGF,PPP1R9A,ACVR1C,AREG,SLC5A3,CEMIP,CCND3,THBS1,CSF1,CD44,SMAD3
GO: Biological Process	GO:0061448	connective tissue development		5.639E-4	1.000E0	1.540E-2	1.384E-1	14	485	SOX9,ITGA5,ITGB3,PPARGC1A,CRISPLD2,CYP26B1,FN1,WT1,TFAP2A,THBS1,CSF1,ADAMTS7,CD44,SMAD3
GO: Biological Process	GO:0050926	regulation of positive chemotaxis		5.666E-4	1.000E0	1.540E-2	1.384E-1	4	37	ITGA2,VEGFC,ARTN,SMAD3
GO: Biological Process	GO:0030097	hemopoiesis		5.766E-4	1.000E0	1.558E-2	1.400E-1	30	1534	IL11,CEBPD,FSTL3,AXL,SIPA1L3,GATA6,ITGB3,FZD7,FZD8,JUN,KIRREL3,SATB1,ZFP36L2,TJP2,HES1,MERTK,FST,RAC2,FLT1,IL31RA,CYP26B1,APOBEC3B,ZFP36,TIPARP,LIF,CSF1,TLE3,CD44,TNFAIP3,SMAD3
GO: Biological Process	GO:0061564	axon development		5.883E-4	1.000E0	1.580E-2	1.420E-1	19	789	MATN2,JUN,DST,PLXNA2,VEGFC,SEMA4B,DPYSL3,IL31RA,COL12A1,FN1,NRCAM,LAMA3,POU3F2,ARTN,VSTM2L,PLXNA4,PRKG1,FLOT1,PALLD
GO: Biological Process	GO:0043549	regulation of kinase activity		5.986E-4	1.000E0	1.590E-2	1.430E-1	20	854	SPRY1,TNFAIP8L3,AXL,CCND1,ITGB3,FZD8,COPS8,FGD4,MERTK,VEGFC,FLT1,HBEGF,PPP1R9A,AREG,CEMIP,CCND3,THBS1,CSF1,CD44,TNFAIP3
GO: Biological Process	GO:0048661	positive regulation of smooth muscle cell proliferation		5.994E-4	1.000E0	1.590E-2	1.430E-1	7	138	ITGA2,ITGB3,PPARGC1A,JUN,FLT1,HBEGF,THBS1
GO: Biological Process	GO:0008285	negative regulation of cell population proliferation		6.526E-4	1.000E0	1.722E-2	1.548E-1	22	991	SOX9,SPRY1,GATA6,HMGA1,PPARGC1A,JUN,COPS8,KCNK2,HES1,VEGFC,FLT1,WT1,TNS2,ACVR1C,TFAP2A,FOSL1,LIF,THBS1,CD44,PRKG1,TNFAIP3,SMAD3
GO: Biological Process	GO:0045596	negative regulation of cell differentiation		6.706E-4	1.000E0	1.759E-2	1.581E-1	21	927	SOX9,SPRY1,FSTL3,CCND1,TRIM6,ITGB3,SORT1,FZD7,ZFP36L2,TJP2,HES1,FST,VEGFC,SEMA4B,NR1D1,ZFP36,AREG,ADAMTS7,CD44,ZFHX3,SMAD3
GO: Biological Process	GO:0003151	outflow tract morphogenesis		6.806E-4	1.000E0	1.775E-2	1.596E-1	6	102	GATA6,JUN,HES1,SIX1,TFAP2A,THBS1
GO: Biological Process	GO:0048660	regulation of smooth muscle cell proliferation		6.871E-4	1.000E0	1.781E-2	1.602E-1	9	230	ITGA2,ITGB3,PPARGC1A,JUN,FLT1,HBEGF,THBS1,PRKG1,TNFAIP3
GO: Biological Process	GO:2000737	negative regulation of stem cell differentiation		6.943E-4	1.000E0	1.790E-2	1.609E-1	4	39	TRIM6,ZFP36L2,HES1,ZFP36
GO: Biological Process	GO:0097581	lamellipodium organization		7.165E-4	1.000E0	1.826E-2	1.642E-1	6	103	FGD4,RAC2,ABLIM3,CD44,OCLN,ABLIM2
GO: Biological Process	GO:0014070	response to organic cyclic compound		7.167E-4	1.000E0	1.826E-2	1.642E-1	24	1133	SOX9,GATA6,NCF2,RAET1E,CCND1,ITGA2,PLIN2,RFTN1,SSH1,ZFP36L2,HES1,STK39,FST,WT1,SIX1,NR1D1,SLC1A3,ZFP36,AREG,TIPARP,FOSL1,THBS1,CSF1,FLOT1
GO: Biological Process	GO:0071560	cellular response to transforming growth factor beta stimulus		7.249E-4	1.000E0	1.837E-2	1.652E-1	11	332	SOX9,SPRY1,PPARGC1A,JUN,ZFP36L2,LPXN,VEPH1,ACVR1C,PALS1,THBS1,SMAD3
GO: Biological Process	GO:0043524	negative regulation of neuron apoptotic process		7.308E-4	1.000E0	1.842E-2	1.656E-1	9	232	AXL,CCND1,PPARGC1A,JUN,RASA1,SIX1,TFAP2A,MT1X,VSTM2L
GO: Biological Process	GO:0002088	lens development in camera-type eye		7.404E-4	1.000E0	1.855E-2	1.668E-1	7	143	SPRY1,SIPA1L3,ITGA5,NHS,FN1,TFAP2A,SMAD3
GO: Biological Process	GO:0001658	branching involved in ureteric bud morphogenesis		7.484E-4	1.000E0	1.855E-2	1.668E-1	5	69	SOX9,FAT4,WT1,SIX1,CD44
GO: Biological Process	GO:0030857	negative regulation of epithelial cell differentiation		7.484E-4	1.000E0	1.855E-2	1.668E-1	5	69	SOX9,SPRY1,CCND1,HES1,FST
GO: Biological Process	GO:0051338	regulation of transferase activity		7.546E-4	1.000E0	1.860E-2	1.672E-1	22	1002	SPRY1,TNFAIP8L3,AXL,CCND1,ITGB3,FZD8,COPS8,FGD4,MERTK,PARM1,VEGFC,FLT1,HBEGF,PPP1R9A,ZFP36,AREG,CEMIP,CCND3,THBS1,CSF1,CD44,TNFAIP3
GO: Biological Process	GO:0010001	glial cell differentiation		7.683E-4	1.000E0	1.873E-2	1.684E-1	12	388	SOX9,ITGA6,ITGA5,FZD8,HES1,WT1,KLF15,POU3F2,NR1D1,LIF,PALS1,MT1X
GO: Biological Process	GO:0007411	axon guidance		7.683E-4	1.000E0	1.873E-2	1.684E-1	12	388	MATN2,PLXNA2,VEGFC,SEMA4B,DPYSL3,NRCAM,LAMA3,ARTN,VSTM2L,PLXNA4,FLOT1,PALLD
GO: Biological Process	GO:0071345	cellular response to cytokine stimulus		7.745E-4	1.000E0	1.878E-2	1.689E-1	22	1004	IL11,SOX9,EPS8,TRAF1,AXL,TRIM6,ZFP36L2,TJP2,HES1,STK39,VEGFC,DPYSL3,IL31RA,FN1,NR1D1,ZFP36,THBS1,MT1X,CSF1,ADAMTS7,CD44,TNFAIP3
GO: Biological Process	GO:0097485	neuron projection guidance		7.857E-4	1.000E0	1.895E-2	1.704E-1	12	389	MATN2,PLXNA2,VEGFC,SEMA4B,DPYSL3,NRCAM,LAMA3,ARTN,VSTM2L,PLXNA4,FLOT1,PALLD
GO: Biological Process	GO:0048708	astrocyte differentiation		7.928E-4	1.000E0	1.902E-2	1.710E-1	6	105	SOX9,HES1,POU3F2,NR1D1,LIF,MT1X
GO: Biological Process	GO:0035987	endodermal cell differentiation		7.993E-4	1.000E0	1.908E-2	1.715E-1	5	70	GATA6,ITGA5,COL12A1,FN1,LAMB3
GO: Biological Process	GO:0045944	positive regulation of transcription by RNA polymerase II		8.112E-4	1.000E0	1.926E-2	1.732E-1	28	1423	IL11,SOX9,CEBPD,FSTL3,ZMYND8,GATA6,ITGA6,HMGA1,DBP,PPARGC1A,JUN,ATXN1,HES1,FBLN5,WT1,KLF15,POU3F2,SIX1,TEF,NR1D1,ABLIM3,TFAP2A,FOSL1,LIF,ZFHX3,PAX9,ABLIM2,SMAD3
GO: Biological Process	GO:0060993	kidney morphogenesis		8.368E-4	1.000E0	1.976E-2	1.777E-1	7	146	SOX9,HES1,FAT4,WT1,SIX1,LIF,CD44
GO: Biological Process	GO:1903034	regulation of response to wounding		9.018E-4	1.000E0	2.119E-2	1.905E-1	9	239	PLAUR,IL31RA,COL12A1,HBEGF,THBS1,PRKG1,TNFAIP3,OCLN,SMAD3
GO: Biological Process	GO:0048645	animal organ formation		9.188E-4	1.000E0	2.148E-2	1.931E-1	6	108	SPRY1,GATA6,HES1,FN1,WT1,SIX1
GO: Biological Process	GO:0090596	sensory organ morphogenesis		9.292E-4	1.000E0	2.160E-2	1.942E-1	15	570	SOX9,CCND1,ITGA5,FZD8,OTOGL,FST,PLXNA2,FLT1,CYP26B1,FN1,VEPH1,SIX1,TFAP2A,PALS1,TTLL11
GO: Biological Process	GO:0050673	epithelial cell proliferation		9.338E-4	1.000E0	2.160E-2	1.942E-1	16	631	SOX9,CCND1,ITGB3,FZD7,JUN,HES1,FST,VEGFC,FLT1,SIX1,NR1D1,ZFP36,AREG,THBS1,TNFAIP3,SMAD3
GO: Biological Process	GO:0043049	otic placode formation		9.409E-4	1.000E0	2.166E-2	1.947E-1	3	19	SOX9,FST,TFAP2A
GO: Biological Process	GO:0048659	smooth muscle cell proliferation		9.563E-4	1.000E0	2.190E-2	1.969E-1	9	241	ITGA2,ITGB3,PPARGC1A,JUN,FLT1,HBEGF,THBS1,PRKG1,TNFAIP3
GO: Biological Process	GO:0034612	response to tumor necrosis factor		9.795E-4	1.000E0	2.232E-2	2.007E-1	10	292	TRAF1,ZFP36L2,TJP2,HES1,AFF3,NR1D1,ZFP36,THBS1,ADAMTS7,TNFAIP3
GO: Biological Process	GO:0051402	neuron apoptotic process		1.043E-3	1.000E0	2.339E-2	2.103E-1	12	402	AXL,NCF2,CCND1,KCNIP3,PPARGC1A,JUN,RASA1,SIX1,ATP13A2,TFAP2A,MT1X,VSTM2L
GO: Biological Process	GO:1905605	positive regulation of blood-brain barrier permeability		1.047E-3	1.000E0	2.339E-2	2.103E-1	2	5	TJP2,OCLN
GO: Biological Process	GO:0072193	ureter smooth muscle cell differentiation		1.047E-3	1.000E0	2.339E-2	2.103E-1	2	5	SOX9,SIX1
GO: Biological Process	GO:0072191	ureter smooth muscle development		1.047E-3	1.000E0	2.339E-2	2.103E-1	2	5	SOX9,SIX1
GO: Biological Process	GO:0010586	miRNA metabolic process		1.060E-3	1.000E0	2.355E-2	2.117E-1	6	111	SOX9,GATA6,JUN,WT1,FOSL1,SMAD3
GO: Biological Process	GO:0031099	regeneration		1.065E-3	1.000E0	2.356E-2	2.118E-1	12	403	SOX9,AXL,MATN2,CCND1,FZD7,JUN,VEGFC,IL31RA,COL12A1,HBEGF,WT1,LIF
GO: Biological Process	GO:0110110	positive regulation of animal organ morphogenesis		1.101E-3	1.000E0	2.422E-2	2.178E-1	4	44	SOX9,SPRY1,SIX1,CSF1
GO: Biological Process	GO:0008544	epidermis development		1.166E-3	1.000E0	2.553E-2	2.296E-1	14	523	SOX9,GATA6,SATB1,HES1,FST,CYP26B1,COL17A1,LAMA3,LAMB3,POU3F2,LAMC2,TFAP2A,ZFP36,PALLD
GO: Biological Process	GO:1904888	cranial skeletal system development		1.200E-3	1.000E0	2.616E-2	2.352E-1	10	300	ITGA5,FST,MMP16,CRISPLD2,CYP26B1,FN1,SIX1,TFAP2A,TNFAIP3,SMAD3
GO: Biological Process	GO:0048858	cell projection morphogenesis		1.217E-3	1.000E0	2.639E-2	2.373E-1	21	972	MATN2,ITGB3,KIRREL3,DST,PLXNA2,VEGFC,SEMA4B,DPYSL3,FN1,NRCAM,JADE2,PPP1R9A,LAMA3,POU3F2,ARTN,VSTM2L,CD44,PLXNA4,PRKG1,FLOT1,PALLD
GO: Biological Process	GO:0048514	blood vessel morphogenesis		1.251E-3	1.000E0	2.700E-2	2.428E-1	22	1042	GATA6,ITGA5,ITGB3,FZD8,JUN,HES1,VEGFC,FLT1,FBLN5,FN1,NRCAM,RASA1,HBEGF,WT1,SIX1,ADAM12,TIPARP,LIF,THBS1,MT1X,TNFAIP2,TNFAIP3
GO: Biological Process	GO:0003013	circulatory system process		1.266E-3	1.000E0	2.719E-2	2.445E-1	19	842	GATA6,NCF2,IER3,MIOS,TJP2,STK39,PLEKHA7,VEGFC,TBXAS1,FLT1,SORBS2,HBEGF,SLC1A3,AREG,SLC5A3,PRKG1,OCLN,SLC2A12,SMAD3
GO: Biological Process	GO:0070486	leukocyte aggregation		1.272E-3	1.000E0	2.719E-2	2.445E-1	3	21	RAC2,THBS1,CD44
GO: Biological Process	GO:0090162	establishment of epithelial cell polarity		1.302E-3	1.000E0	2.770E-2	2.491E-1	4	46	SIPA1L3,FRMD4B,HES1,FN1
GO: Biological Process	GO:0000165	MAPK cascade		1.363E-3	1.000E0	2.887E-2	2.596E-1	21	981	IL11,SOX9,SPRY1,TRAF1,TNFAIP8L3,ITGB3,FZD7,FZD8,JUN,ZFP36L2,FGD4,STK39,FLT1,IL31RA,FN1,MAP3K6,ZFP36,LIF,THBS1,CD44,SMAD3
GO: Biological Process	GO:0035282	segmentation		1.378E-3	1.000E0	2.906E-2	2.613E-1	8	205	LARP6,ITGA5,HES1,PLXNA2,FN1,WT1,SIX1,SMAD3
GO: Biological Process	GO:0001667	ameboidal-type cell migration		1.411E-3	1.000E0	2.948E-2	2.650E-1	17	720	SOX9,PRR5L,ITGA2,ITGA5,ITGB3,FZD7,JUN,LPXN,VEGFC,SEMA4B,FN1,HBEGF,ACVR1C,TFAP2A,PALS1,THBS1,MT1X
GO: Biological Process	GO:0030325	adrenal gland development		1.411E-3	1.000E0	2.948E-2	2.650E-1	4	47	ITGA5,FN1,WT1,SMAD3
GO: Biological Process	GO:0061053	somite development		1.422E-3	1.000E0	2.955E-2	2.657E-1	8	206	LARP6,ITGA5,HES1,PLXNA2,FN1,SIX1,TLE3,SMAD3
GO: Biological Process	GO:0030032	lamellipodium assembly		1.461E-3	1.000E0	2.997E-2	2.695E-1	5	80	FGD4,RAC2,ABLIM3,OCLN,ABLIM2
GO: Biological Process	GO:0010171	body morphogenesis		1.461E-3	1.000E0	2.997E-2	2.695E-1	5	80	CRISPLD2,CYP26B1,TFAP2A,TIPARP,PAX9
GO: Biological Process	GO:0072160	nephron tubule epithelial cell differentiation		1.462E-3	1.000E0	2.997E-2	2.695E-1	3	22	FAT4,TFAP2A,LIF
GO: Biological Process	GO:1904035	regulation of epithelial cell apoptotic process		1.477E-3	1.000E0	3.016E-2	2.711E-1	7	161	IL11,ITGB3,SORT1,PPARGC1A,ZFP36,THBS1,TNFAIP3
GO: Biological Process	GO:0002244	hematopoietic progenitor cell differentiation		1.532E-3	1.000E0	3.113E-2	2.799E-1	10	310	CEBPD,FSTL3,SIPA1L3,JUN,HES1,FST,RAC2,FLT1,APOBEC3B,ZFP36
GO: Biological Process	GO:0010694	positive regulation of alkaline phosphatase activity		1.560E-3	1.000E0	3.128E-2	2.813E-1	2	6	ITGA2,SMAD3
GO: Biological Process	GO:1904059	regulation of locomotor rhythm		1.560E-3	1.000E0	3.128E-2	2.813E-1	2	6	NR1D1,ZFHX3
GO: Biological Process	GO:0010387	COP9 signalosome assembly		1.560E-3	1.000E0	3.128E-2	2.813E-1	2	6	ITPRID2,COPS8
GO: Biological Process	GO:2000027	regulation of animal organ morphogenesis		1.586E-3	1.000E0	3.165E-2	2.846E-1	7	163	SOX9,SPRY1,FZD7,WT1,SIX1,CSF1,PAX9
GO: Biological Process	GO:0048010	vascular endothelial growth factor receptor signaling pathway		1.630E-3	1.000E0	3.240E-2	2.913E-1	5	82	AXL,ITGA5,ITGB3,VEGFC,FLT1
GO: Biological Process	GO:0048562	embryonic organ morphogenesis		1.654E-3	1.000E0	3.271E-2	2.942E-1	16	667	SOX9,ITGA5,FZD8,OTOGL,HES1,FST,MMP16,PLXNA2,CRISPLD2,CYP26B1,FN1,VEPH1,SIX1,TFAP2A,TTLL11,SMAD3
GO: Biological Process	GO:0051580	regulation of neurotransmitter uptake		1.668E-3	1.000E0	3.271E-2	2.942E-1	3	23	ITGB3,RAB3B,FLOT1
GO: Biological Process	GO:0033630	positive regulation of cell adhesion mediated by integrin		1.668E-3	1.000E0	3.271E-2	2.942E-1	3	23	ITGB3,PODXL,LIF
GO: Biological Process	GO:0048593	camera-type eye morphogenesis		1.724E-3	1.000E0	3.366E-2	3.027E-1	10	315	SOX9,CCND1,ITGA5,FZD8,PLXNA2,FLT1,FN1,TFAP2A,PALS1,TTLL11
GO: Biological Process	GO:0050900	leukocyte migration		1.749E-3	1.000E0	3.400E-2	3.057E-1	13	486	EPS8,ITGA6,ITGA2,ITGB3,STK39,RAC2,VEGFC,FLT1,PODXL,WT1,ARTN,THBS1,CSF1
GO: Biological Process	GO:0071634	regulation of transforming growth factor beta production		1.779E-3	1.000E0	3.415E-2	3.070E-1	4	50	GATA6,FN1,THBS1,SMAD3
GO: Biological Process	GO:0060325	face morphogenesis		1.779E-3	1.000E0	3.415E-2	3.070E-1	4	50	CRISPLD2,TFAP2A,TIPARP,PAX9
GO: Biological Process	GO:0033628	regulation of cell adhesion mediated by integrin		1.779E-3	1.000E0	3.415E-2	3.070E-1	4	50	ITGB3,LPXN,PODXL,LIF
GO: Biological Process	GO:0010634	positive regulation of epithelial cell migration		1.807E-3	1.000E0	3.454E-2	3.106E-1	8	214	SOX9,ITGA2,ITGB3,JUN,VEGFC,HBEGF,THBS1,MT1X
GO: Biological Process	GO:0042476	odontogenesis		1.821E-3	1.000E0	3.466E-2	3.116E-1	7	167	GATA6,ITGA6,FST,CYP26B1,TFAP2A,CSF1,PAX9
GO: Biological Process	GO:2000136	regulation of cell proliferation involved in heart morphogenesis		1.892E-3	1.000E0	3.571E-2	3.211E-1	3	24	SOX9,HES1,SIX1
GO: Biological Process	GO:0060231	mesenchymal to epithelial transition		1.892E-3	1.000E0	3.571E-2	3.211E-1	3	24	FZD7,WT1,LIF
GO: Biological Process	GO:0031344	regulation of cell projection organization		1.926E-3	1.000E0	3.620E-2	3.255E-1	20	941	EPS8,ZMYND8,ITGA6,ITGA2,HES1,PLXNA2,RAC2,SEMA4B,DPYSL3,IL31RA,COL12A1,FN1,NRCAM,PODXL,PPP1R9A,POU3F2,LIF,CD44,PLXNA4,OCLN
GO: Biological Process	GO:0007420	brain development		1.969E-3	1.000E0	3.685E-2	3.314E-1	24	1221	AXL,FZD8,JUN,KIRREL3,ATXN1,SYNJ2,UGP2,HES1,FST,PLXNA2,FAT4,CYP26B1,FN1,NRCAM,VEPH1,POU3F2,SIX1,ATP13A2,TFAP2A,PALS1,PLXNA4,ZFHX3,PRKG1,MDGA1
GO: Biological Process	GO:0071356	cellular response to tumor necrosis factor		1.990E-3	1.000E0	3.693E-2	3.321E-1	9	268	TRAF1,ZFP36L2,TJP2,HES1,NR1D1,ZFP36,THBS1,ADAMTS7,TNFAIP3
GO: Biological Process	GO:0048704	embryonic skeletal system morphogenesis		1.990E-3	1.000E0	3.693E-2	3.321E-1	9	268	ITGA5,FST,MMP16,CRISPLD2,CYP26B1,FN1,SIX1,TFAP2A,SMAD3
GO: Biological Process	GO:0001504	neurotransmitter uptake		2.058E-3	1.000E0	3.789E-2	3.407E-1	4	52	ITGB3,RAB3B,SLC1A3,FLOT1
GO: Biological Process	GO:0071364	cellular response to epidermal growth factor stimulus		2.058E-3	1.000E0	3.789E-2	3.407E-1	4	52	SOX9,ZFP36L2,RASA1,ZFP36
GO: Biological Process	GO:0001889	liver development		2.070E-3	1.000E0	3.797E-2	3.414E-1	10	323	SOX9,GATA6,CCND1,ITGA2,JUN,HES1,FADS3,RCL1,TNFAIP3,SMAD3
GO: Biological Process	GO:0045598	regulation of fat cell differentiation		2.082E-3	1.000E0	3.803E-2	3.419E-1	7	171	SORT1,ZFP36L2,HES1,SIX1,NR1D1,ZFP36,SMAD3
GO: Biological Process	GO:0032835	glomerulus development		2.111E-3	1.000E0	3.808E-2	3.424E-1	6	127	ITGB3,KIRREL3,HES1,PODXL,WT1,KLF15
GO: Biological Process	GO:0032026	response to magnesium ion		2.133E-3	1.000E0	3.808E-2	3.424E-1	3	25	CCND1,KCNIP3,THBS1
GO: Biological Process	GO:0043117	positive regulation of vascular permeability		2.133E-3	1.000E0	3.808E-2	3.424E-1	3	25	TJP2,FLT1,OCLN
GO: Biological Process	GO:0071371	cellular response to gonadotropin stimulus		2.133E-3	1.000E0	3.808E-2	3.424E-1	3	25	GATA6,PPARGC1A,WT1
GO: Biological Process	GO:0034138	toll-like receptor 3 signaling pathway		2.133E-3	1.000E0	3.808E-2	3.424E-1	3	25	RFTN1,TNFAIP3,FLOT1
GO: Biological Process	GO:0072257	metanephric nephron tubule epithelial cell differentiation		2.169E-3	1.000E0	3.808E-2	3.424E-1	2	7	FAT4,LIF
GO: Biological Process	GO:0097350	neutrophil clearance		2.169E-3	1.000E0	3.808E-2	3.424E-1	2	7	AXL,MERTK
GO: Biological Process	GO:0072049	comma-shaped body morphogenesis		2.169E-3	1.000E0	3.808E-2	3.424E-1	2	7	HES1,WT1
GO: Biological Process	GO:0072307	regulation of metanephric nephron tubule epithelial cell differentiation		2.169E-3	1.000E0	3.808E-2	3.424E-1	2	7	FAT4,LIF
GO: Biological Process	GO:0021557	oculomotor nerve development		2.169E-3	1.000E0	3.808E-2	3.424E-1	2	7	HES1,TFAP2A
GO: Biological Process	GO:0071604	transforming growth factor beta production		2.208E-3	1.000E0	3.845E-2	3.458E-1	4	53	GATA6,FN1,THBS1,SMAD3
GO: Biological Process	GO:0043277	apoptotic cell clearance		2.208E-3	1.000E0	3.845E-2	3.458E-1	4	53	AXL,ITGB3,MERTK,THBS1
GO: Biological Process	GO:0046847	filopodium assembly		2.227E-3	1.000E0	3.863E-2	3.474E-1	5	88	ZMYND8,ITGA6,FGD4,DPYSL3,PPP1R9A
GO: Biological Process	GO:0032989	cellular anatomical entity morphogenesis		2.238E-3	1.000E0	3.868E-2	3.478E-1	23	1162	MATN2,ITGB3,KIRREL3,DST,PLXNA2,VEGFC,SEMA4B,DPYSL3,FN1,NRCAM,JADE2,PPP1R9A,LAMA3,POU3F2,ARTN,PALS1,VSTM2L,CD44,PLXNA4,ADPRHL1,PRKG1,FLOT1,PALLD
GO: Biological Process	GO:0009725	response to hormone		2.247E-3	1.000E0	3.868E-2	3.478E-1	22	1092	GATA6,NCF2,CCND1,ITGA2,ITGB3,SORT1,PPARGC1A,ZFP36L2,HES1,STK39,WT1,KLF15,TNS2,ACVR1C,NR1D1,ZFP36,AREG,FOSL1,CCND3,THBS1,CSF1,SLC2A12
GO: Biological Process	GO:0048667	cell morphogenesis involved in neuron differentiation		2.343E-3	1.000E0	3.999E-2	3.596E-1	19	889	MATN2,DST,HES1,PLXNA2,VEGFC,SEMA4B,DPYSL3,FN1,NRCAM,PPP1R9A,LAMA3,POU3F2,ARTN,SLC1A3,VSTM2L,PLXNA4,PRKG1,FLOT1,PALLD
GO: Biological Process	GO:0008015	blood circulation		2.353E-3	1.000E0	3.999E-2	3.596E-1	17	756	GATA6,NCF2,IER3,MIOS,TJP2,STK39,PLEKHA7,VEGFC,TBXAS1,FLT1,SORBS2,HBEGF,AREG,PRKG1,OCLN,SLC2A12,SMAD3
GO: Biological Process	GO:0010762	regulation of fibroblast migration		2.365E-3	1.000E0	3.999E-2	3.596E-1	4	54	PRR5L,ITGB3,TFAP2A,THBS1
GO: Biological Process	GO:0061008	hepaticobiliary system development		2.366E-3	1.000E0	3.999E-2	3.596E-1	10	329	SOX9,GATA6,CCND1,ITGA2,JUN,HES1,FADS3,RCL1,TNFAIP3,SMAD3
GO: Biological Process	GO:0061041	regulation of wound healing		2.372E-3	1.000E0	3.999E-2	3.596E-1	7	175	PLAUR,HBEGF,THBS1,PRKG1,TNFAIP3,OCLN,SMAD3
GO: Biological Process	GO:0001568	blood vessel development		2.388E-3	1.000E0	3.999E-2	3.596E-1	23	1168	GATA6,ITGA5,ITGB3,FZD8,JUN,HES1,VEGFC,FLT1,FBLN5,FN1,NRCAM,RASA1,HBEGF,WT1,SIX1,ADAM12,TIPARP,FOSL1,LIF,THBS1,MT1X,TNFAIP2,TNFAIP3
GO: Biological Process	GO:0014850	response to muscle activity		2.393E-3	1.000E0	3.999E-2	3.596E-1	3	26	ITGA2,PPARGC1A,TNS2
GO: Biological Process	GO:0061323	cell proliferation involved in heart morphogenesis		2.393E-3	1.000E0	3.999E-2	3.596E-1	3	26	SOX9,HES1,SIX1
GO: Biological Process	GO:0031346	positive regulation of cell projection organization		2.441E-3	1.000E0	4.064E-2	3.654E-1	13	505	EPS8,ZMYND8,ITGA6,ITGA2,PLXNA2,RAC2,DPYSL3,IL31RA,FN1,PPP1R9A,LIF,PLXNA4,OCLN
GO: Biological Process	GO:0009410	response to xenobiotic stimulus		2.462E-3	1.000E0	4.083E-2	3.671E-1	14	567	GATA6,CCND1,ITGA2,ITGB3,PLIN2,SORT1,JUN,NCEH1,VEGFC,CYP26B1,RASA1,SLC1A3,TIPARP,FOSL1
GO: Biological Process	GO:0001503	ossification		2.501E-3	1.000E0	4.133E-2	3.716E-1	14	568	SOX9,CEBPD,FSTL3,SORT1,MMP16,VEGFC,FAT4,CYP26B1,FN1,TFAP2A,AREG,CSF1,ADAMTS7,SMAD3
GO: Biological Process	GO:0120039	plasma membrane bounded cell projection morphogenesis		2.514E-3	1.000E0	4.140E-2	3.722E-1	20	963	MATN2,KIRREL3,DST,PLXNA2,VEGFC,SEMA4B,DPYSL3,FN1,NRCAM,JADE2,PPP1R9A,LAMA3,POU3F2,ARTN,VSTM2L,CD44,PLXNA4,PRKG1,FLOT1,PALLD
GO: Biological Process	GO:0070306	lens fiber cell differentiation		2.531E-3	1.000E0	4.145E-2	3.727E-1	4	55	SPRY1,ITGA5,FN1,SMAD3
GO: Biological Process	GO:0030856	regulation of epithelial cell differentiation		2.536E-3	1.000E0	4.145E-2	3.727E-1	8	226	SOX9,SPRY1,CCND1,HES1,FST,FAT4,ZFP36,LIF
GO: Biological Process	GO:0048705	skeletal system morphogenesis		2.672E-3	1.000E0	4.321E-2	3.885E-1	12	450	SOX9,ITGA5,FST,MMP16,CRISPLD2,CYP26B1,FN1,SIX1,TFAP2A,TIPARP,THBS1,SMAD3
GO: Biological Process	GO:0010763	positive regulation of fibroblast migration		2.672E-3	1.000E0	4.321E-2	3.885E-1	3	27	ITGB3,TFAP2A,THBS1
GO: Biological Process	GO:0030916	otic vesicle formation		2.672E-3	1.000E0	4.321E-2	3.885E-1	3	27	SOX9,FST,TFAP2A
GO: Biological Process	GO:0032101	regulation of response to external stimulus		2.691E-3	1.000E0	4.324E-2	3.888E-1	26	1396	GATA6,RAET1E,ITGA2,TRIM6,RFTN1,IER3,PLAUR,STK39,RAC2,VEGFC,SEMA4B,IL31RA,COL12A1,FN1,ARTN,NR1D1,APOBEC3B,ZFP36,THBS1,CSF1,CD44,PLXNA4,PRKG1,TNFAIP3,FLOT1,SMAD3
GO: Biological Process	GO:0031128	developmental induction		2.703E-3	1.000E0	4.324E-2	3.888E-1	4	56	SOX9,SPRY1,SIX1,TFAP2A
GO: Biological Process	GO:0070849	response to epidermal growth factor		2.703E-3	1.000E0	4.324E-2	3.888E-1	4	56	SOX9,ZFP36L2,RASA1,ZFP36
GO: Biological Process	GO:0033993	response to lipid		2.714E-3	1.000E0	4.326E-2	3.890E-1	23	1180	SOX9,AXL,GATA6,NCF2,RAET1E,CCND1,ITGA2,TRIM6,FZD7,JUN,ZFP36L2,HES1,STK39,TBXAS1,CYP26B1,NR1D1,TFAP2A,ZFP36,AREG,FOSL1,THBS1,CSF1,TNFAIP3
GO: Biological Process	GO:0045597	positive regulation of cell differentiation		2.801E-3	1.000E0	4.449E-2	4.000E-1	23	1183	SOX9,DUBR,CEBPD,AXL,ITGB3,JUN,ATXN1,HES1,PLXNA2,VEGFC,FLT1,CYP26B1,FN1,NRCAM,JADE2,SIX1,ZFP36,LIF,CSF1,DPF3,PLXNA4,ZFHX3,SMAD3
GO: Biological Process	GO:0001706	endoderm formation		2.834E-3	1.000E0	4.485E-2	4.033E-1	5	93	GATA6,ITGA5,COL12A1,FN1,LAMB3
GO: Biological Process	GO:0072282	metanephric nephron tubule morphogenesis		2.873E-3	1.000E0	4.500E-2	4.046E-1	2	8	SOX9,HES1
GO: Biological Process	GO:0038134	ERBB2-EGFR signaling pathway		2.873E-3	1.000E0	4.500E-2	4.046E-1	2	8	HBEGF,AREG
GO: Biological Process	GO:0003404	optic vesicle morphogenesis		2.873E-3	1.000E0	4.500E-2	4.046E-1	2	8	PLXNA2,TFAP2A
GO: Biological Process	GO:1902895	positive regulation of miRNA transcription		2.884E-3	1.000E0	4.502E-2	4.048E-1	4	57	JUN,WT1,FOSL1,SMAD3
GO: Biological Process	GO:0018193	peptidyl-amino acid modification		2.925E-3	1.000E0	4.550E-2	4.091E-1	24	1259	IL11,ITGA5,TRIM6,ITGB3,GFRA1,PPARGC1A,MAMDC2,HES1,STK39,RAB3B,MGAT5B,VEGFC,FLT1,IL31RA,RASA1,JADE2,HBEGF,KLF15,ATP13A2,AREG,CEMIP,LIF,TTLL11,CD44
GO: Biological Process	GO:0034114	regulation of heterotypic cell-cell adhesion		2.970E-3	1.000E0	4.604E-2	4.140E-1	3	28	CD44,TNFAIP3,FLOT1
GO: Biological Process	GO:0002521	leukocyte differentiation		2.993E-3	1.000E0	4.610E-2	4.145E-1	18	841	IL11,FSTL3,AXL,ITGB3,FZD7,FZD8,JUN,SATB1,ZFP36L2,TJP2,MERTK,RAC2,IL31RA,CYP26B1,LIF,CSF1,CD44,TNFAIP3
GO: Biological Process	GO:0007409	axonogenesis		2.994E-3	1.000E0	4.610E-2	4.145E-1	16	708	MATN2,DST,PLXNA2,VEGFC,SEMA4B,DPYSL3,FN1,NRCAM,LAMA3,POU3F2,ARTN,VSTM2L,PLXNA4,PRKG1,FLOT1,PALLD
GO: Biological Process	GO:0048145	regulation of fibroblast proliferation		3.196E-3	1.000E0	4.887E-2	4.394E-1	6	138	ITGB3,JUN,FLT1,FN1,RASA1,LIF
GO: Biological Process	GO:0007229	integrin-mediated signaling pathway		3.196E-3	1.000E0	4.887E-2	4.394E-1	6	138	ITGA6,ITGA2,ITGA5,ITGB3,DST,FN1
GO: Biological Process	GO:0014706	striated muscle tissue development		3.216E-3	1.000E0	4.900E-2	4.406E-1	11	401	GATA6,FZD7,KCNK2,PLEKHA7,SORBS2,WT1,JPH2,PALS1,DPF3,ADPRHL1,SMAD3
GO: Biological Process	GO:0071636	positive regulation of transforming growth factor beta production		3.288E-3	1.000E0	4.994E-2	4.490E-1	3	29	GATA6,THBS1,SMAD3
GO: Cellular Component	GO:0030055	cell-substrate junction		2.349E-7	9.819E-5	6.603E-5	4.367E-4	19	445	ITGA6,HMGA1,ITGA2,ITGA5,ITGB3,DST,LPXN,NHS,PLAUR,RAC2,FLT1,SORBS2,COL17A1,LAMA3,TNS2,HMCN1,CD44,FLOT1,PALLD
GO: Cellular Component	GO:0031252	cell leading edge		3.937E-7	1.646E-4	6.603E-5	4.367E-4	20	507	EPS8,ITGA5,ITGB3,FRMD4B,DST,SSH1,SYNJ2,FGD4,NHS,RAC2,DPYSL3,SORBS2,RASA1,PODXL,PPP1R9A,ABLIM3,CD44,OCLN,FLOT1,PALLD
GO: Cellular Component	GO:0070161	anchoring junction		4.739E-7	1.981E-4	6.603E-5	4.367E-4	29	987	SIPA1L3,ITGA6,CCND1,HMGA1,ITGA2,ITGA5,ITGB3,FRMD4B,KIRREL3,DST,LPXN,TJP2,NHS,PLAUR,PLEKHA7,RAC2,FLT1,SORBS2,COL17A1,PODXL,LAMA3,TNS2,PALS1,HMCN1,CD44,CGNL1,OCLN,FLOT1,PALLD
GO: Cellular Component	GO:0005604	basement membrane		7.691E-7	3.215E-4	8.037E-5	5.315E-4	10	125	MATN2,ITGA6,DST,COL17A1,FN1,LAMA3,LAMB3,PAPLN,LAMC2,HMCN1
GO: Cellular Component	GO:0030027	lamellipodium		1.143E-6	4.776E-4	9.551E-5	6.317E-4	13	234	ITGB3,SSH1,FGD4,NHS,RAC2,DPYSL3,SORBS2,PODXL,PPP1R9A,ABLIM3,CD44,FLOT1,PALLD
GO: Cellular Component	GO:0030056	hemidesmosome		3.578E-6	1.496E-3	2.493E-4	1.649E-3	4	11	ITGA6,DST,COL17A1,LAMA3
GO: Cellular Component	GO:0005610	laminin-5 complex		1.100E-5	4.597E-3	6.568E-4	4.344E-3	3	5	LAMA3,LAMB3,LAMC2
GO: Cellular Component	GO:0005925	focal adhesion		1.346E-5	5.628E-3	7.035E-4	4.653E-3	16	433	ITGA6,HMGA1,ITGA2,ITGA5,ITGB3,DST,LPXN,NHS,PLAUR,RAC2,FLT1,SORBS2,TNS2,CD44,FLOT1,PALLD
GO: Cellular Component	GO:0005911	cell-cell junction		1.676E-5	7.005E-3	7.783E-4	5.148E-3	19	596	SIPA1L3,ITGA6,CCND1,ITGA5,ITGB3,FRMD4B,KIRREL3,DST,TJP2,NHS,PLEKHA7,COL17A1,PODXL,LAMA3,PALS1,HMCN1,CGNL1,OCLN,FLOT1
GO: Cellular Component	GO:0031012	extracellular matrix		2.304E-5	9.629E-3	9.135E-4	6.042E-3	20	665	ADAM19,MATN2,ITGA6,DST,OTOGL,MAMDC2,MMP16,PLXNA2,CRISPLD2,FBLN5,COL12A1,COL17A1,FN1,LAMA3,LAMB3,PAPLN,LAMC2,THBS1,HMCN1,ADAMTS7
GO: Cellular Component	GO:0030312	external encapsulating structure		2.404E-5	1.005E-2	9.135E-4	6.042E-3	20	667	ADAM19,MATN2,ITGA6,DST,OTOGL,MAMDC2,MMP16,PLXNA2,CRISPLD2,FBLN5,COL12A1,COL17A1,FN1,LAMA3,LAMB3,PAPLN,LAMC2,THBS1,HMCN1,ADAMTS7
GO: Cellular Component	GO:0015629	actin cytoskeleton		2.838E-5	1.186E-2	9.886E-4	6.538E-3	18	565	AXL,SIPA1L3,DST,ANTXR2,LPXN,MYH16,RAC2,DPYSL3,FLT1,SORBS2,PPP1R9A,ABLIM3,SEPTIN11,MYH15,CGNL1,ABLIM2,FLOT1,PALLD
GO: Cellular Component	GO:0098590	plasma membrane region		3.526E-5	1.474E-2	1.134E-3	7.498E-3	34	1565	EPS8,PDE6A,SIPA1L3,ITGA6,ITGA5,DNAJC6,ITGB3,SORT1,DST,ANTXR2,SSH1,SYNJ2,KCNK2,KCNN4,NHS,STK39,SEMA4B,SORBS2,IL31RA,FN1,NRCAM,PODXL,SLC38A4,SLC43A3,SLC1A3,TFAP2A,FOSL1,SLC5A3,CEMIP,PALS1,HMCN1,CD44,OCLN,FLOT1
GO: Cellular Component	GO:0043235	receptor complex		4.978E-5	2.081E-2	1.486E-3	9.830E-3	18	590	EPS8,TRAF1,AXL,ITGA6,GPR63,ITGA2,ITGA5,ITGB3,GFRA1,MERTK,PLXNA2,FLT1,IL31RA,ACVR1C,NT5DC3,CD44,PLXNA4,SMAD3
GO: Cellular Component	GO:0070160	tight junction		1.437E-4	6.007E-2	4.004E-3	2.649E-2	8	145	SIPA1L3,CCND1,FRMD4B,TJP2,NHS,PALS1,CGNL1,OCLN
GO: Cellular Component	GO:0062023	collagen-containing extracellular matrix		1.546E-4	6.464E-2	4.040E-3	2.672E-2	16	532	ADAM19,MATN2,ITGA6,DST,MAMDC2,PLXNA2,FBLN5,COL12A1,COL17A1,FN1,LAMA3,LAMB3,PAPLN,LAMC2,THBS1,HMCN1
GO: Cellular Component	GO:0043256	laminin complex		1.733E-4	7.242E-2	4.260E-3	2.818E-2	3	11	LAMA3,LAMB3,LAMC2
GO: Cellular Component	GO:0009986	cell surface		2.711E-4	1.133E-1	6.295E-3	4.163E-2	26	1184	ADAM19,AXL,ITGA6,RAET1E,ITGA2,ITGA5,ITGB3,GFRA1,SORT1,BTN3A3,ANTXR2,KCNK2,TJP2,PLAUR,MMP16,IL31RA,NRCAM,HBEGF,ACVR1C,SLC1A3,AREG,THBS1,ADAMTS7,CD44,OCLN,FLOT1
GO: Cellular Component	GO:0071062	alphav-beta3 integrin-vitronectin complex		3.222E-4	1.347E-1	6.766E-3	4.475E-2	2	3	ITGA5,ITGB3
GO: Cellular Component	GO:0008305	integrin complex		3.284E-4	1.373E-1	6.766E-3	4.475E-2	4	32	ITGA6,ITGA2,ITGA5,ITGB3
GO: Cellular Component	GO:0043296	apical junction complex		3.467E-4	1.449E-1	6.766E-3	4.475E-2	8	165	CCND1,FRMD4B,TJP2,NHS,PLEKHA7,PALS1,CGNL1,OCLN
GO: Cellular Component	GO:0001726	ruffle		3.592E-4	1.501E-1	6.766E-3	4.475E-2	9	209	EPS8,ITGA5,ITGB3,FRMD4B,SYNJ2,FGD4,RASA1,PODXL,PALLD
GO: Cellular Component	GO:0098636	protein complex involved in cell adhesion		3.723E-4	1.556E-1	6.766E-3	4.475E-2	5	59	ITGA6,ITGA2,ITGA5,ITGB3,PLAUR
GO: Cellular Component	GO:0005923	bicellular tight junction		5.942E-4	2.484E-1	1.035E-2	6.845E-2	7	137	CCND1,FRMD4B,TJP2,NHS,PALS1,CGNL1,OCLN
GO: Cellular Component	GO:0016324	apical plasma membrane		7.586E-4	3.171E-1	1.268E-2	8.389E-2	14	497	SIPA1L3,ITGB3,KCNK2,KCNN4,NHS,STK39,SORBS2,FN1,PODXL,SLC5A3,PALS1,CD44,OCLN,FLOT1
GO: Cellular Component	GO:0045177	apical part of cell		1.745E-3	7.294E-1	2.789E-2	1.845E-1	15	604	SIPA1L3,ITGB3,KCNK2,KCNN4,NHS,STK39,FAT4,SORBS2,FN1,PODXL,SLC5A3,PALS1,CD44,OCLN,FLOT1
GO: Cellular Component	GO:0005667	transcription regulator complex		1.802E-3	7.531E-1	2.789E-2	1.845E-1	15	606	SOX9,CEBPD,GATA6,CCND1,HMGA1,DBP,JUN,POU3F2,SIX1,TFAP2A,FOSL1,TLE3,ZFHX3,PAX9,SMAD3
GO: Cellular Component	GO:0005912	adherens junction		1.987E-3	8.305E-1	2.966E-2	1.962E-1	8	216	ITGA6,FRMD4B,TJP2,PLEKHA7,LAMA3,PALS1,HMCN1,FLOT1
GO: Cellular Component	GO:0030175	filopodium		2.174E-3	9.086E-1	3.133E-2	2.072E-1	6	127	ITGA6,ITGB3,FGD4,PODXL,PPP1R9A,PALLD
GO: Cellular Component	GO:0097517	contractile actin filament bundle		2.772E-3	1.000E0	3.680E-2	2.434E-1	5	92	SIPA1L3,DST,ABLIM3,SEPTIN11,PALLD
GO: Cellular Component	GO:0001725	stress fiber		2.772E-3	1.000E0	3.680E-2	2.434E-1	5	92	SIPA1L3,DST,ABLIM3,SEPTIN11,PALLD
GO: Cellular Component	GO:0031091	platelet alpha granule		2.905E-3	1.000E0	3.680E-2	2.434E-1	5	93	ITGB3,VEGFC,FN1,THBS1,PCDH7
GO: Cellular Component	GO:0005577	fibrinogen complex		2.905E-3	1.000E0	3.680E-2	2.434E-1	2	8	FN1,THBS1
GO: Cellular Component	GO:0009897	external side of plasma membrane		2.993E-3	1.000E0	3.680E-2	2.434E-1	14	576	ADAM19,ITGA6,RAET1E,ITGA2,ITGA5,ITGB3,GFRA1,BTN3A3,ANTXR2,IL31RA,NRCAM,THBS1,CD44,FLOT1
GO: Cellular Component	GO:0045202	synapse		3.217E-3	1.000E0	3.842E-2	2.541E-1	32	1855	EPS8,ZMYND8,ITGA2,ITGA5,KCNIP3,DNAJC6,ITGB3,SORT1,KIRREL3,DST,SSH1,ATXN1,SYNJ2,KCNK2,RAB3B,SEMA4B,DPYSL3,SORBS2,IL31RA,NRCAM,ARHGAP10,PPP1R9A,TNS2,NR1D1,ABLIM3,SLC1A3,FOSL1,PLXNA4,SEPTIN11,FLOT1,MDGA1,PALLD
GO: Cellular Component	GO:0098858	actin-based cell projection		3.663E-3	1.000E0	4.191E-2	2.772E-1	9	292	EPS8,ITGA6,ITGB3,FGD4,PODXL,SLC38A4,PPP1R9A,CD44,PALLD
GO: Cellular Component	GO:0150053	cerebellar climbing fiber to Purkinje cell synapse		3.710E-3	1.000E0	4.191E-2	2.772E-1	2	9	SORT1,PLXNA4
GO: Cellular Component	GO:0042641	actomyosin		4.319E-3	1.000E0	4.629E-2	3.062E-1	5	102	SIPA1L3,DST,ABLIM3,SEPTIN11,PALLD
GO: Cellular Component	GO:0032432	actin filament bundle		4.319E-3	1.000E0	4.629E-2	3.062E-1	5	102	SIPA1L3,DST,ABLIM3,SEPTIN11,PALLD
Pathway	M27372	REACTOME_TYPE_I_HEMIDESMOSOME_ASSEMBLY	Reactome Pathways	1.066E-9	1.809E-6	1.809E-6	1.449E-5	6	11	ITGA6,DST,COL17A1,LAMA3,LAMB3,LAMC2
Pathway	MM15913	WP_FOCAL_ADHESION	WikiPathways	5.396E-9	9.151E-6	4.270E-6	3.422E-5	15	187	ITGA6,CCND1,ITGA2,ITGA5,ITGB3,JUN,RAC2,VEGFC,FLT1,FN1,LAMA3,LAMB3,LAMC2,CCND3,THBS1
Pathway	M42563	WP_PLEURAL_MESOTHELIOMA	WikiPathways	9.101E-9	1.544E-5	4.270E-6	3.422E-5	22	438	ITGA6,CCND1,ITGA2,ITGB3,FZD7,FZD8,PPARGC1A,JUN,VEGFC,FLT1,FN1,PODXL,HBEGF,LAMA3,LAMB3,LAMC2,MAP3K6,AREG,FOSL1,CCND3,CSF1,CD44
Pathway	M39402	WP_FOCAL_ADHESION	WikiPathways	1.259E-8	2.135E-5	4.270E-6	3.422E-5	15	199	ITGA6,CCND1,ITGA2,ITGA5,ITGB3,JUN,RAC2,VEGFC,FLT1,FN1,LAMA3,LAMB3,LAMC2,CCND3,THBS1
Pathway	M7253	KEGG_FOCAL_ADHESION	KEGG Legacy Pathways	1.259E-8	2.135E-5	4.270E-6	3.422E-5	15	199	ITGA6,CCND1,ITGA2,ITGA5,ITGB3,JUN,RAC2,VEGFC,FLT1,FN1,LAMA3,LAMB3,LAMC2,CCND3,THBS1
Pathway	M7098	KEGG_ECM_RECEPTOR_INTERACTION	KEGG Legacy Pathways	5.049E-8	8.563E-5	1.427E-5	1.144E-4	10	84	ITGA6,ITGA2,ITGA5,ITGB3,FN1,LAMA3,LAMB3,LAMC2,THBS1,CD44
Pathway	M18	PID_INTEGRIN1_PATHWAY	PID Pathways	7.239E-8	1.228E-4	1.754E-5	1.405E-4	9	66	ITGA6,ITGA2,ITGA5,PLAUR,FN1,LAMA3,LAMB3,LAMC2,THBS1
Pathway	M610	REACTOME_EXTRACELLULAR_MATRIX_ORGANIZATION	Reactome Pathways	8.991E-8	1.525E-4	1.906E-5	1.527E-4	17	300	ADAM19,ITGA6,ITGA2,ITGA5,ITGB3,DST,MMP16,FBLN5,COL12A1,COL17A1,FN1,LAMA3,LAMB3,LAMC2,ADAM12,THBS1,CD44
Pathway	M27218	REACTOME_NON_INTEGRIN_MEMBRANE_ECM_INTERACTIONS	Reactome Pathways	4.127E-7	7.000E-4	7.778E-5	6.233E-4	8	59	ITGA6,ITGA2,ITGB3,FN1,LAMA3,LAMB3,LAMC2,THBS1
Pathway	M165	PID_SYNDECAN_4_PATHWAY	PID Pathways	1.705E-6	2.891E-3	2.891E-4	2.317E-3	6	32	ITGA5,FZD7,FN1,LAMA3,ADAM12,THBS1
Pathway	M65	PID_FRA_PATHWAY	PID Pathways	4.165E-6	7.064E-3	6.422E-4	5.146E-3	6	37	CCND1,JUN,PLAUR,LAMA3,FOSL1,LIF
Pathway	M158	PID_INTEGRIN4_PATHWAY	PID Pathways	5.722E-6	9.704E-3	7.663E-4	6.141E-3	4	11	ITGA6,LAMA3,LAMB3,LAMC2
Pathway	M40048	WP_DEVELOPMENT_OF_URETERIC_COLLECTION_SYSTEM	WikiPathways	6.287E-6	1.066E-2	7.663E-4	6.141E-3	7	60	SPRY1,CCND1,GFRA1,FST,FAT4,WT1,SIX1
Pathway	M3228	KEGG_SMALL_CELL_LUNG_CANCER	KEGG Legacy Pathways	6.326E-6	1.073E-2	7.663E-4	6.141E-3	8	84	TRAF1,ITGA6,CCND1,ITGA2,FN1,LAMA3,LAMB3,LAMC2
Pathway	M27103	REACTOME_ASSEMBLY_OF_COLLAGEN_FIBRILS_AND_OTHER_MULTIMERIC_STRUCTURES	Reactome Pathways	7.032E-6	1.193E-2	7.951E-4	6.372E-3	7	61	ITGA6,DST,COL12A1,COL17A1,LAMA3,LAMB3,LAMC2
Pathway	MM14572	REACTOME_EXTRACELLULAR_MATRIX_ORGANIZATION	Reactome Pathways	1.043E-5	1.768E-2	1.105E-3	8.857E-3	13	256	ADAM19,ITGA6,ITGA2,ITGA5,ITGB3,MMP16,FBLN5,COL12A1,COL17A1,FN1,ADAM12,THBS1,CD44
Pathway	MM15925	WP_ALPHA_6_BETA_4_INTEGRIN_SIGNALING_PATHWAY	WikiPathways	1.195E-5	2.027E-2	1.147E-3	9.190E-3	7	66	ITGA6,DST,COL17A1,LAMA3,LAMB3,LAMC2,SMAD3
Pathway	M39582	WP_MAMMARY_GLAND_DEVELOPMENT_PATHWAY_PUBERTY_STAGE_2_OF_4	WikiPathways	1.217E-5	2.064E-2	1.147E-3	9.190E-3	4	13	CCND1,FN1,AREG,FOSL1
Pathway	M27217	REACTOME_SYNDECAN_INTERACTIONS	Reactome Pathways	1.390E-5	2.358E-2	1.241E-3	9.944E-3	5	27	ITGA6,ITGA2,ITGB3,FN1,THBS1
Pathway	M47654	KEGG_MEDICUS_REFERENCE_ITGA_B_RHOG_RAC_SIGNALING_PATHWAY	KEGG Medicus Pathways	1.676E-5	2.843E-2	1.316E-3	1.055E-2	5	28	ITGA2,ITGA5,ITGB3,RAC2,FN1
Pathway	MM14923	REACTOME_SYNDECAN_INTERACTIONS	Reactome Pathways	1.688E-5	2.863E-2	1.316E-3	1.055E-2	4	14	ITGA6,ITGA2,ITGB3,FN1
Pathway	M39834	WP_SMALL_CELL_LUNG_CANCER	WikiPathways	1.708E-5	2.896E-2	1.316E-3	1.055E-2	8	96	TRAF1,ITGA6,CCND1,ITGA2,FN1,LAMA3,LAMB3,LAMC2
Pathway	MM14593	REACTOME_SIGNALING_BY_ACTIVIN	Reactome Pathways	2.281E-5	3.869E-2	1.556E-3	1.247E-2	4	15	FSTL3,FST,ACVR1C,SMAD3
Pathway	M47717	KEGG_MEDICUS_REFERENCE_ITGA_B_FAK_RAC_SIGNALING_PATHWAY	KEGG Medicus Pathways	2.385E-5	4.045E-2	1.556E-3	1.247E-2	5	30	ITGA2,ITGA5,ITGB3,RAC2,FN1
Pathway	M27772	REACTOME_MET_ACTIVATES_PTK2_SIGNALING	Reactome Pathways	2.385E-5	4.045E-2	1.556E-3	1.247E-2	5	30	ITGA2,FN1,LAMA3,LAMB3,LAMC2
Pathway	M27216	REACTOME_LAMININ_INTERACTIONS	Reactome Pathways	2.385E-5	4.045E-2	1.556E-3	1.247E-2	5	30	ITGA6,ITGA2,LAMA3,LAMB3,LAMC2
Pathway	M12868	KEGG_PATHWAYS_IN_CANCER	KEGG Legacy Pathways	3.011E-5	5.106E-2	1.891E-3	1.516E-2	14	325	TRAF1,ITGA6,CCND1,ITGA2,FZD7,FZD8,JUN,RAC2,VEGFC,FN1,LAMA3,LAMB3,LAMC2,SMAD3
Pathway	MM15970	WP_ADIPOGENESIS_GENES	WikiPathways	3.642E-5	6.177E-2	2.206E-3	1.768E-2	9	138	CEBPD,HMGA1,PLIN2,PPARGC1A,CYP26B1,KLF15,LIF,TLE3,SMAD3
Pathway	M240	PID_SYNDECAN_2_PATHWAY	PID Pathways	3.860E-5	6.547E-2	2.208E-3	1.769E-2	5	33	ITGA2,ITGA5,FN1,RASA1,LAMA3
Pathway	M26965	REACTOME_SIGNALING_BY_ACTIVIN	Reactome Pathways	3.905E-5	6.623E-2	2.208E-3	1.769E-2	4	17	FSTL3,FST,ACVR1C,SMAD3
Pathway	M39736	WP_PI3K_AKT_SIGNALING_PATHWAY	WikiPathways	4.771E-5	8.092E-2	2.610E-3	2.092E-2	14	339	ITGA6,CCND1,ITGA2,ITGA5,ITGB3,VEGFC,FLT1,FN1,LAMA3,LAMB3,LAMC2,CCND3,THBS1,CSF1
Pathway	M39719	WP_FOCAL_ADHESION_PI3K_AKT_MTOR_SIGNALING_PATHWAY	WikiPathways	5.883E-5	9.977E-2	3.118E-3	2.499E-2	13	302	ITGA6,ITGA2,ITGA5,ITGB3,PPARGC1A,VEGFC,FLT1,FN1,LAMA3,LAMB3,LAMC2,THBS1,CSF1
Pathway	M16441	REACTOME_INTEGRIN_CELL_SURFACE_INTERACTIONS	Reactome Pathways	6.282E-5	1.065E-1	3.229E-3	2.587E-2	7	85	ITGA6,ITGA2,ITGA5,ITGB3,FN1,THBS1,CD44
Pathway	M19248	REACTOME_CELL_JUNCTION_ORGANIZATION	Reactome Pathways	7.128E-5	1.209E-1	3.534E-3	2.832E-2	8	117	ADAM19,ITGA6,DST,COL17A1,LAMA3,LAMB3,LAMC2,PALS1
Pathway	M6856	KEGG_HEMATOPOIETIC_CELL_LINEAGE	KEGG Legacy Pathways	7.293E-5	1.237E-1	3.534E-3	2.832E-2	7	87	IL11,ITGA6,ITGA2,ITGA5,ITGB3,CSF1,CD44
Pathway	MM15893	WP_WNT_SIGNALING_PATHWAY_WP403	WikiPathways	7.881E-5	1.337E-1	3.713E-3	2.975E-2	6	61	CCND1,FZD7,FZD8,JUN,FOSL1,CCND3
Pathway	M522	REACTOME_CELL_CELL_COMMUNICATION	Reactome Pathways	9.007E-5	1.528E-1	4.041E-3	3.238E-2	9	155	ADAM19,ITGA6,KIRREL3,DST,COL17A1,LAMA3,LAMB3,LAMC2,PALS1
Pathway	M631	REACTOME_COLLAGEN_FORMATION	Reactome Pathways	9.054E-5	1.536E-1	4.041E-3	3.238E-2	7	90	ITGA6,DST,COL12A1,COL17A1,LAMA3,LAMB3,LAMC2
Pathway	M27778	REACTOME_MET_PROMOTES_CELL_MOTILITY	Reactome Pathways	1.130E-4	1.916E-1	4.913E-3	3.937E-2	5	41	ITGA2,FN1,LAMA3,LAMB3,LAMC2
Pathway	MM15917	WP_FOCAL_ADHESION_PI3K_AKT_MTOR_SIGNALING_PATHWAY	WikiPathways	1.271E-4	2.156E-1	5.279E-3	4.230E-2	13	326	ITGA6,ITGA2,ITGA5,ITGB3,PPARGC1A,VEGFC,FLT1,FN1,LAMA3,LAMB3,LAMC2,THBS1,CSF1
Pathway	MM15117	REACTOME_TYPE_I_HEMIDESMOSOME_ASSEMBLY	Reactome Pathways	1.276E-4	2.164E-1	5.279E-3	4.230E-2	3	9	ITGA6,DST,COL17A1
Pathway	M47719	KEGG_MEDICUS_REFERENCE_ITGA_B_RHOGEF_RHOA_SIGNALING_PATHWAY	KEGG Medicus Pathways	1.375E-4	2.332E-1	5.423E-3	4.346E-2	4	23	ITGA2,ITGA5,ITGB3,FN1
Pathway	M47536	KEGG_MEDICUS_REFERENCE_ITGA_B_RHOGAP_RHOA_SIGNALING_PATHWAY	KEGG Medicus Pathways	1.375E-4	2.332E-1	5.423E-3	4.346E-2	4	23	ITGA2,ITGA5,ITGB3,FN1
Pathway	M39731	WP_LNCRNA_IN_CANONICAL_WNT_SIGNALING_AND_COLORECTAL_CANCER	WikiPathways	1.453E-4	2.465E-1	5.602E-3	4.489E-2	7	97	CCND1,FZD7,FZD8,JUN,TFAP2A,FOSL1,CCND3
Pathway	M27870	REACTOME_SIGNALING_BY_RECEPTOR_TYROSINE_KINASES	Reactome Pathways	1.487E-4	2.522E-1	5.605E-3	4.492E-2	17	524	SPRY1,AXL,NCF2,ITGA2,ITGB3,VEGFC,FLT1,FN1,RASA1,HBEGF,LAMA3,LAMB3,LAMC2,ADAM12,AREG,FOSL1,THBS1
Pathway	M39505	WP_ADIPOGENESIS	WikiPathways	1.574E-4	2.669E-1	5.803E-3	4.650E-2	8	131	CEBPD,HMGA1,PLIN2,PPARGC1A,CYP26B1,KLF15,LIF,SMAD3
Pathway	M39387	WP_WNT_SIGNALING_PATHWAY_AND_PLURIPOTENCY	WikiPathways	1.871E-4	3.173E-1	6.611E-3	5.297E-2	7	101	CCND1,FZD7,FZD8,JUN,FOSL1,CCND3,CD44
Pathway	MM15829	WP_WNT_SIGNALING_PATHWAY_AND_PLURIPOTENCY	WikiPathways	1.871E-4	3.173E-1	6.611E-3	5.297E-2	7	101	CCND1,FZD7,FZD8,JUN,FOSL1,CCND3,CD44
Pathway	M274	PID_LYMPH_ANGIOGENESIS_PATHWAY	PID Pathways	1.929E-4	3.271E-1	6.675E-3	5.349E-2	4	25	ITGA2,ITGA5,VEGFC,FN1
Pathway	M239	PID_A6B1_A6B4_INTEGRIN_PATHWAY	PID Pathways	1.971E-4	3.343E-1	6.685E-3	5.357E-2	5	46	ITGA6,COL17A1,LAMA3,LAMB3,LAMC2
Pathway	MM14867	REACTOME_INTEGRIN_CELL_SURFACE_INTERACTIONS	Reactome Pathways	2.151E-4	3.649E-1	7.154E-3	5.733E-2	6	73	ITGA2,ITGA5,ITGB3,FN1,THBS1,CD44
Pathway	M47	PID_INTEGRIN_CS_PATHWAY	PID Pathways	2.258E-4	3.830E-1	7.227E-3	5.791E-2	4	26	ITGA6,ITGA2,ITGA5,ITGB3
Pathway	M47718	KEGG_MEDICUS_REFERENCE_ITGA_B_FAK_CDC42_SIGNALING_PATHWAY	KEGG Medicus Pathways	2.258E-4	3.830E-1	7.227E-3	5.791E-2	4	26	ITGA2,ITGA5,ITGB3,FN1
Pathway	M587	REACTOME_DEGRADATION_OF_THE_EXTRACELLULAR_MATRIX	Reactome Pathways	2.485E-4	4.214E-1	7.804E-3	6.254E-2	8	140	MMP16,COL12A1,COL17A1,FN1,LAMA3,LAMB3,LAMC2,CD44
Pathway	MM15977	WP_WNT_SIGNALING_PATHWAY_WP539	WikiPathways	3.169E-4	5.375E-1	9.773E-3	7.831E-2	7	110	SOX9,CCND1,FZD7,FZD8,JUN,TFAP2A,SMAD3
Pathway	M48061	WP_CKAP4_SIGNALING_PATHWAY_MAP	WikiPathways	3.350E-4	5.681E-1	1.014E-2	8.129E-2	7	111	TRAF1,CCND1,ITGA5,JUN,CD44,OCLN,SMAD3
Pathway	MM15880	WP_TGF_BETA_SIGNALING_PATHWAY	WikiPathways	3.862E-4	6.550E-1	1.147E-2	9.194E-2	5	53	JUN,FST,LIF,THBS1,SMAD3
Pathway	M47723	KEGG_MEDICUS_REFERENCE_ITGA_B_TALIN_VINCULIN_SIGNALING_PATHWAY	KEGG Medicus Pathways	3.991E-4	6.769E-1	1.147E-2	9.194E-2	4	30	ITGA2,ITGA5,ITGB3,FN1
Pathway	MM14924	REACTOME_NON_INTEGRIN_MEMBRANE_ECM_INTERACTIONS	Reactome Pathways	3.991E-4	6.769E-1	1.147E-2	9.194E-2	4	30	ITGA6,ITGA2,ITGB3,FN1
Pathway	M19428	KEGG_WNT_SIGNALING_PATHWAY	KEGG Legacy Pathways	4.144E-4	7.027E-1	1.171E-2	9.386E-2	8	151	CCND1,FZD7,FZD8,JUN,RAC2,FOSL1,CCND3,SMAD3
Pathway	M39351	WP_TGF_BETA_RECEPTOR_SIGNALING	WikiPathways	4.594E-4	7.791E-1	1.277E-2	1.024E-1	5	55	JUN,FST,LIF,THBS1,SMAD3
Pathway	M39413	WP_HEPATITIS_C_AND_HEPATOCELLULAR_CARCINOMA	WikiPathways	4.997E-4	8.475E-1	1.367E-2	1.095E-1	5	56	CCND1,JUN,PODXL,CD44,SMAD3
Pathway	M39823	WP_HIPPO_MERLIN_SIGNALING_DYSREGULATION	WikiPathways	5.646E-4	9.576E-1	1.520E-2	1.218E-1	7	121	ITGA6,CCND1,ITGA2,ITGA5,ITGB3,FLT1,CD44
Pathway	M39503	WP_ALPHA_6_BETA_4_SIGNALING_PATHWAY	WikiPathways	5.798E-4	9.833E-1	1.536E-2	1.231E-1	4	33	ITGA6,LAMA3,LAMB3,LAMC2
Pathway	M39563	WP_NCRNAS_INVOLVED_IN_WNT_SIGNALING_IN_HEPATOCELLULAR_CARCINOMA	WikiPathways	5.926E-4	1.000E0	1.546E-2	1.239E-1	6	88	CCND1,FZD7,FZD8,JUN,FOSL1,CCND3
Pathway	M5493	WNT_SIGNALING	Canonical Pathways	6.293E-4	1.000E0	1.611E-2	1.291E-1	6	89	CCND1,FZD7,FZD8,JUN,FOSL1,CCND3
Pathway	M39886	WP_TGF_BETA_RECEPTOR_SIGNALING_IN_SKELETAL_DYSPLASIAS	WikiPathways	6.366E-4	1.000E0	1.611E-2	1.291E-1	5	59	JUN,FST,LIF,THBS1,SMAD3
Pathway	M27161	REACTOME_ANCHORING_FIBRIL_FORMATION	Reactome Pathways	6.562E-4	1.000E0	1.613E-2	1.293E-1	3	15	LAMA3,LAMB3,LAMC2
Pathway	MM15031	REACTOME_CRMPS_IN_SEMA3A_SIGNALING	Reactome Pathways	6.562E-4	1.000E0	1.613E-2	1.293E-1	3	15	PLXNA2,DPYSL3,PLXNA4
Pathway	MM15323	REACTOME_IL_6_TYPE_CYTOKINE_RECEPTOR_LIGAND_INTERACTIONS	Reactome Pathways	8.007E-4	1.000E0	1.913E-2	1.533E-1	3	16	IL11,IL31RA,LIF
Pathway	M8245	REACTOME_CRMPS_IN_SEMA3A_SIGNALING	Reactome Pathways	8.007E-4	1.000E0	1.913E-2	1.533E-1	3	16	PLXNA2,DPYSL3,PLXNA4
Pathway	M39693	WP_EBOLA_VIRUS_INFECTION_IN_HOST	WikiPathways	8.266E-4	1.000E0	1.947E-2	1.560E-1	7	129	AXL,ITGA6,ITGA2,ITGA5,ITGB3,MERTK,TFAP2A
Pathway	M254	PID_MYC_REPRESS_PATHWAY	PID Pathways	8.607E-4	1.000E0	2.000E-2	1.602E-1	5	63	CEBPD,ITGA6,CCND1,TJP2,SMAD3
Pathway	M39432	WP_TGF_BETA_SIGNALING_PATHWAY	WikiPathways	9.465E-4	1.000E0	2.169E-2	1.738E-1	7	132	CCND1,ITGA2,ITGB3,JUN,FN1,THBS1,SMAD3
Pathway	M27612	REACTOME_IL_6_TYPE_CYTOKINE_RECEPTOR_LIGAND_INTERACTIONS	Reactome Pathways	9.639E-4	1.000E0	2.180E-2	1.747E-1	3	17	IL11,IL31RA,LIF
Pathway	MM14601	REACTOME_ELASTIC_FIBRE_FORMATION	Reactome Pathways	1.103E-3	1.000E0	2.462E-2	1.973E-1	4	39	ITGA5,ITGB3,FBLN5,FN1
Pathway	M39428	WP_NUCLEAR_RECEPTORS_META_PATHWAY	WikiPathways	1.231E-3	1.000E0	2.711E-2	2.172E-1	11	314	IL11,SPRY1,CCND1,PPARGC1A,JUN,FGD4,HES1,HBEGF,SLC5A3,TNFAIP3,SLC2A12
Pathway	MM15696	REACTOME_DRUG_MEDIATED_INHIBITION_OF_CDK4_CDK6_ACTIVITY	Reactome Pathways	1.345E-3	1.000E0	2.833E-2	2.271E-1	2	5	CCND1,CCND3
Pathway	M45016	REACTOME_DRUG_MEDIATED_INHIBITION_OF_CDK4_CDK6_ACTIVITY	Reactome Pathways	1.345E-3	1.000E0	2.833E-2	2.271E-1	2	5	CCND1,CCND3
Pathway	M39473	WP_OVERVIEW_OF_NANOPARTICLE_EFFECTS	WikiPathways	1.350E-3	1.000E0	2.833E-2	2.271E-1	3	19	FN1,LAMA3,CCND3
Pathway	MM14752	REACTOME_SIGNALING_BY_VEGF	Reactome Pathways	1.353E-3	1.000E0	2.833E-2	2.271E-1	6	103	AXL,NCF2,ITGB3,VEGFC,FLT1,RASA1
Pathway	M40042	WP_GLUCOCORTICOID_RECEPTOR_PATHWAY	WikiPathways	1.387E-3	1.000E0	2.870E-2	2.300E-1	5	70	IL11,SPRY1,JUN,FGD4,TNFAIP3
Pathway	M174	PID_UPA_UPAR_PATHWAY	PID Pathways	1.461E-3	1.000E0	2.985E-2	2.392E-1	4	42	ITGA5,ITGB3,PLAUR,FN1
Pathway	M509	REACTOME_DEVELOPMENTAL_BIOLOGY	Reactome Pathways	1.553E-3	1.000E0	3.070E-2	2.460E-1	27	1257	SOX9,RGMB,CEBPD,GATA6,ITGA2,ITGA5,ITGB3,GFRA1,PPARGC1A,JUN,ZFP36L2,HES1,PLXNA2,DPYSL3,NRCAM,RASA1,MAMLD1,WT1,POU3F2,ARTN,ACVR1C,ABLIM3,CCND3,PLXNA4,OCLN,ABLIM2,SMAD3
Pathway	M27077	REACTOME_SIGNALING_BY_VEGF	Reactome Pathways	1.569E-3	1.000E0	3.070E-2	2.460E-1	6	106	AXL,NCF2,ITGB3,VEGFC,FLT1,RASA1
Pathway	M39403	WP_PRIMARY_FOCAL_SEGMENTAL_GLOMERULOSCLEROSIS_FSGS	WikiPathways	1.574E-3	1.000E0	3.070E-2	2.460E-1	5	72	ITGB3,KIRREL3,PLAUR,PODXL,WT1
Pathway	M27881	REACTOME_NOTCH4_INTRACELLULAR_DOMAIN_REGULATES_TRANSCRIPTION	Reactome Pathways	1.575E-3	1.000E0	3.070E-2	2.460E-1	3	20	HES1,MAMLD1,SMAD3
Pathway	M53	PID_INTEGRIN3_PATHWAY	PID Pathways	1.596E-3	1.000E0	3.076E-2	2.465E-1	4	43	ITGB3,PLAUR,FN1,THBS1
Pathway	MM15906	WP_PRIMARY_FOCAL_SEGMENTAL_GLOMERULOSCLEROSIS_FSGS	WikiPathways	1.674E-3	1.000E0	3.190E-2	2.556E-1	5	73	ITGB3,KIRREL3,PLAUR,PODXL,WT1
Pathway	M26969	REACTOME_ELASTIC_FIBRE_FORMATION	Reactome Pathways	1.740E-3	1.000E0	3.279E-2	2.627E-1	4	44	ITGA5,ITGB3,FBLN5,FN1
Pathway	M160	PID_AVB3_INTEGRIN_PATHWAY	PID Pathways	1.778E-3	1.000E0	3.315E-2	2.656E-1	5	74	ITGB3,COL12A1,COL17A1,FN1,CSF1
Pathway	M46458	WP_TROP2_REGULATORY_SIGNALING	WikiPathways	1.892E-3	1.000E0	3.456E-2	2.770E-1	4	45	CCND1,ITGA5,JUN,FN1
Pathway	M39492	WP_DNA_DAMAGE_RESPONSE_ONLY_ATM_DEPENDENT	WikiPathways	1.895E-3	1.000E0	3.456E-2	2.770E-1	6	110	CCND1,JUN,RAC2,FOSL1,CCND3,SMAD3
Pathway	MM15534	REACTOME_RUNX3_REGULATES_CDKN1A_TRANSCRIPTION	Reactome Pathways	2.002E-3	1.000E0	3.574E-2	2.864E-1	2	6	ZFHX3,SMAD3
Pathway	M26970	REACTOME_FIBRONECTIN_MATRIX_FORMATION	Reactome Pathways	2.002E-3	1.000E0	3.574E-2	2.864E-1	2	6	ITGA5,FN1
Pathway	MM15319	REACTOME_INTERLEUKIN_6_FAMILY_SIGNALING	Reactome Pathways	2.091E-3	1.000E0	3.694E-2	2.960E-1	3	22	IL11,IL31RA,LIF
Pathway	M39669	WP_WNT_SIGNALING	WikiPathways	2.172E-3	1.000E0	3.798E-2	3.043E-1	6	113	CCND1,FZD7,FZD8,JUN,FOSL1,CCND3
Pathway	M27643	REACTOME_SIGNALING_BY_MET	Reactome Pathways	2.374E-3	1.000E0	4.043E-2	3.240E-1	5	79	ITGA2,FN1,LAMA3,LAMB3,LAMC2
Pathway	MM15887	WP_GDNF_RET_SIGNALING_AXIS	WikiPathways	2.384E-3	1.000E0	4.043E-2	3.240E-1	3	23	SPRY1,GFRA1,FAT4
Pathway	M39814	WP_GDNF_RET_SIGNALING_AXIS	WikiPathways	2.384E-3	1.000E0	4.043E-2	3.240E-1	3	23	SPRY1,GFRA1,FAT4
Pathway	M27952	REACTOME_ESTROGEN_DEPENDENT_NUCLEAR_EVENTS_DOWNSTREAM_OF_ESR_MEMBRANE_SIGNALING	Reactome Pathways	2.701E-3	1.000E0	4.349E-2	3.485E-1	3	24	CCND1,HBEGF,AREG
Pathway	M27604	REACTOME_INTERLEUKIN_6_FAMILY_SIGNALING	Reactome Pathways	2.701E-3	1.000E0	4.349E-2	3.485E-1	3	24	IL11,IL31RA,LIF
Pathway	M22039	BIOCARTA_TSP1_PATHWAY	BioCarta Pathways	2.781E-3	1.000E0	4.349E-2	3.485E-1	2	7	JUN,THBS1
Pathway	MM1559	BIOCARTA_TSP1_PATHWAY	BioCarta Pathways	2.781E-3	1.000E0	4.349E-2	3.485E-1	2	7	JUN,THBS1
Pathway	MM15524	REACTOME_REGULATION_OF_RUNX1_EXPRESSION_AND_ACTIVITY	Reactome Pathways	2.781E-3	1.000E0	4.349E-2	3.485E-1	2	7	CCND1,CCND3
Pathway	M27807	REACTOME_RUNX3_REGULATES_CDKN1A_TRANSCRIPTION	Reactome Pathways	2.781E-3	1.000E0	4.349E-2	3.485E-1	2	7	ZFHX3,SMAD3
Pathway	M47537	KEGG_MEDICUS_PATHOGEN_HCMV_GH_TO_ITGA_B_RHOA_SIGNALING_PATHWAY	KEGG Medicus Pathways	2.781E-3	1.000E0	4.349E-2	3.485E-1	2	7	ITGB3,RAC2
Pathway	M48077	WP_A_NETWORK_MAP_OF_MACROPHAGE_STIMULATING_PROTEIN_MSP_SIGNALING	WikiPathways	2.794E-3	1.000E0	4.349E-2	3.485E-1	5	82	JUN,FLT1,FN1,SIX1,SMAD3
Pathway	M27039	REACTOME_SIGNALING_BY_EGFR	Reactome Pathways	2.795E-3	1.000E0	4.349E-2	3.485E-1	4	50	SPRY1,HBEGF,ADAM12,AREG
Pathway	M39770	WP_EPITHELIAL_TO_MESENCHYMAL_TRANSITION_IN_COLORECTAL_CANCER	WikiPathways	2.951E-3	1.000E0	4.550E-2	3.646E-1	7	161	ITGA5,FZD7,FZD8,FN1,PALS1,OCLN,SMAD3
Pathway	MM15983	WP_MECHANISMS_ASSOCIATED_WITH_PLURIPOTENCY	WikiPathways	2.997E-3	1.000E0	4.567E-2	3.660E-1	10	301	GATA6,CCND1,SATB1,NIBAN1,ACVR1C,TFAP2A,LIF,CD44,OCLN,SMAD3
Pathway	M39896	WP_MAMMALIAN_DISORDER_OF_SEXUAL_DEVELOPMENT	WikiPathways	3.043E-3	1.000E0	4.567E-2	3.660E-1	3	25	SOX9,FST,WT1
Pathway	M118	PID_INTEGRIN_A9B1_PATHWAY	PID Pathways	3.043E-3	1.000E0	4.567E-2	3.660E-1	3	25	VEGFC,FN1,ADAM12
Pathway	MM15587	REACTOME_SIGNALING_BY_RECEPTOR_TYROSINE_KINASES	Reactome Pathways	3.359E-3	1.000E0	4.997E-2	4.005E-1	12	410	SPRY1,AXL,NCF2,ITGA2,ITGB3,VEGFC,FLT1,FN1,RASA1,HBEGF,AREG,THBS1

## Sheet: B_Progr-related terms
Supplementary Table 3B. Progression-related gene ontology terms and pathways selected from Supplementary Table 3A. Blue indicates migration-related, green ECM signaling related, grey angiogenesis-related and magenta GR pathway signature enriched upon dexamethasone treatment in triple negative breast cancer cell lines.
Category	ID	Name	Source	p-value	q-value Bonferroni	q-value FDR B&H	q-value FDR B&Y	Hit Count in Query List	Hit Count in Genome	Hit in Query List
GO: Biological Process	GO:0006935	chemotaxis		2.808E-6	1.266E-2	3.958E-4	3.559E-3	25	851	MATN2,ITGA2,ITGB3,PLAUR,STK39,PLXNA2,RAC2,VEGFC,SEMA4B,DPYSL3,FLT1,FN1,NRCAM,HBEGF,WT1,LAMA3,ARTN,FOSL1,THBS1,CSF1,VSTM2L,PLXNA4,FLOT1,PALLD,SMAD3
GO: Biological Process	GO:0040017	positive regulation of locomotion		4.254E-6	1.919E-2	5.331E-4	4.793E-3	23	758	SOX9,ITGA6,ITGA2,ITGA5,ITGB3,JUN,SSH1,STK39,RAC2,VEGFC,SEMA4B,FLT1,FN1,PODXL,HBEGF,LAMC2,ARTN,TFAP2A,CEMIP,THBS1,MT1X,CSF1,SMAD3
GO: Biological Process	GO:0030335	positive regulation of cell migration		4.570E-6	2.062E-2	5.425E-4	4.878E-3	22	706	SOX9,ITGA6,ITGA2,ITGA5,ITGB3,JUN,SSH1,STK39,RAC2,VEGFC,SEMA4B,FLT1,FN1,PODXL,HBEGF,LAMC2,TFAP2A,CEMIP,THBS1,MT1X,CSF1,SMAD3
GO: Biological Process	GO:0034330	cell junction organization		6.887E-6	3.107E-2	7.228E-4	6.499E-3	26	955	ZMYND8,ITGA6,ITGA2,ITGA5,ITGB3,SORT1,KIRREL3,DST,SSH1,TJP2,PLEKHA7,SORBS2,COL17A1,FN1,NRCAM,PPP1R9A,LAMA3,SIX1,THBS1,PLXNA4,SEPTIN11,OCLN,FLOT1,MDGA1,PALLD,SMAD3
GO: Biological Process	GO:0040011	locomotion		7.028E-6	3.170E-2	7.228E-4	6.499E-3	40	1861	SOX9,PRR5L,MATN2,ZMYND8,ITGA6,ITGA2,ITGA5,ITGB3,PPARGC1A,JUN,SSH1,PLAUR,STK39,PLXNA2,RAC2,VEGFC,SEMA4B,DPYSL3,FLT1,FN1,NRCAM,PODXL,HBEGF,WT1,LAMA3,LAMC2,ARTN,ACVR1C,TFAP2A,FOSL1,CEMIP,THBS1,MT1X,CSF1,VSTM2L,PLXNA4,PRKG1,FLOT1,PALLD,SMAD3
GO: Biological Process	GO:0030334	regulation of cell migration		7.262E-6	3.276E-2	7.280E-4	6.546E-3	31	1266	SOX9,PRR5L,ZMYND8,ITGA6,ITGA2,ITGA5,ITGB3,PPARGC1A,JUN,SSH1,STK39,PLXNA2,RAC2,VEGFC,SEMA4B,DPYSL3,FLT1,FN1,PODXL,HBEGF,LAMA3,LAMC2,ACVR1C,TFAP2A,CEMIP,THBS1,MT1X,CSF1,PLXNA4,PRKG1,SMAD3
GO: Biological Process	GO:2000147	positive regulation of cell motility		9.000E-6	4.060E-2	8.120E-4	7.301E-3	22	737	SOX9,ITGA6,ITGA2,ITGA5,ITGB3,JUN,SSH1,STK39,RAC2,VEGFC,SEMA4B,FLT1,FN1,PODXL,HBEGF,LAMC2,TFAP2A,CEMIP,THBS1,MT1X,CSF1,SMAD3
GO: Biological Process	GO:0098609	cell-cell adhesion		1.271E-5	5.734E-2	1.024E-3	9.207E-3	28	1112	SOX9,ADAM19,FSTL3,ITGA6,ITGA2,ITGA5,ITGB3,KIRREL3,TJP2,HES1,PLAUR,PLEKHA7,RAC2,FAT4,FN1,NRCAM,PODXL,LAMA3,PALS1,THBS1,HMCN1,CD44,PRKG1,TNFAIP3,FLOT1,MDGA1,PCDH7,PALLD
GO: Biological Process	GO:2000145	regulation of cell motility		2.150E-5	9.697E-2	1.539E-3	1.384E-2	31	1338	SOX9,PRR5L,ZMYND8,ITGA6,ITGA2,ITGA5,ITGB3,PPARGC1A,JUN,SSH1,STK39,PLXNA2,RAC2,VEGFC,SEMA4B,DPYSL3,FLT1,FN1,PODXL,HBEGF,LAMA3,LAMC2,ACVR1C,TFAP2A,CEMIP,THBS1,MT1X,CSF1,PLXNA4,PRKG1,SMAD3
GO: Biological Process	GO:0042060	wound healing		5.471E-5	2.468E-1	3.047E-3	2.739E-2	17	543	AXL,ITGA2,ITGA5,ITGB3,FZD7,DST,PLAUR,MERTK,FN1,HBEGF,THBS1,CD44,PRKG1,TNFAIP3,OCLN,HPS5,SMAD3
GO: Biological Process	GO:0034329	cell junction assembly		5.596E-5	2.524E-1	3.078E-3	2.768E-2	17	544	ITGA6,ITGA2,ITGA5,ITGB3,KIRREL3,DST,COL17A1,FN1,NRCAM,PPP1R9A,LAMA3,SIX1,THBS1,OCLN,FLOT1,MDGA1,SMAD3
GO: Biological Process	GO:0097581	lamellipodium organization		7.165E-4	1.000E0	1.826E-2	1.642E-1	6	103	FGD4,RAC2,ABLIM3,CD44,OCLN,ABLIM2
GO: Biological Process	GO:0001667	ameboidal-type cell migration		1.411E-3	1.000E0	2.948E-2	2.650E-1	17	720	SOX9,PRR5L,ITGA2,ITGA5,ITGB3,FZD7,JUN,LPXN,VEGFC,SEMA4B,FN1,HBEGF,ACVR1C,TFAP2A,PALS1,THBS1,MT1X
GO: Biological Process	GO:0030032	lamellipodium assembly		1.461E-3	1.000E0	2.997E-2	2.695E-1	5	80	FGD4,RAC2,ABLIM3,OCLN,ABLIM2
GO: Biological Process	GO:0010634	positive regulation of epithelial cell migration		1.807E-3	1.000E0	3.454E-2	3.106E-1	8	214	SOX9,ITGA2,ITGB3,JUN,VEGFC,HBEGF,THBS1,MT1X
Pathway	MM15913	WP_FOCAL_ADHESION	WikiPathways	5.396E-9	9.151E-6	4.270E-6	3.422E-5	15	187	ITGA6,CCND1,ITGA2,ITGA5,ITGB3,JUN,RAC2,VEGFC,FLT1,FN1,LAMA3,LAMB3,LAMC2,CCND3,THBS1
Pathway	M39402	WP_FOCAL_ADHESION	WikiPathways	1.259E-8	2.135E-5	4.270E-6	3.422E-5	15	199	ITGA6,CCND1,ITGA2,ITGA5,ITGB3,JUN,RAC2,VEGFC,FLT1,FN1,LAMA3,LAMB3,LAMC2,CCND3,THBS1
Pathway	M7253	KEGG_FOCAL_ADHESION	KEGG Legacy Pathways	1.259E-8	2.135E-5	4.270E-6	3.422E-5	15	199	ITGA6,CCND1,ITGA2,ITGA5,ITGB3,JUN,RAC2,VEGFC,FLT1,FN1,LAMA3,LAMB3,LAMC2,CCND3,THBS1
Pathway	M47654	KEGG_MEDICUS_REFERENCE_ITGA_B_RHOG_RAC_SIGNALING_PATHWAY	KEGG Medicus Pathways	1.676E-5	2.843E-2	1.316E-3	1.055E-2	5	28	ITGA2,ITGA5,ITGB3,RAC2,FN1
Pathway	MM15917	WP_FOCAL_ADHESION_PI3K_AKT_MTOR_SIGNALING_PATHWAY	WikiPathways	1.271E-4	2.156E-1	5.279E-3	4.230E-2	13	326	ITGA6,ITGA2,ITGA5,ITGB3,PPARGC1A,VEGFC,FLT1,FN1,LAMA3,LAMB3,LAMC2,THBS1,CSF1
GO: Biological Process	GO:0007155	cell adhesion		2.056E-11	9.276E-8	9.276E-8	8.341E-7	50	1735	SOX9,RGMB,ADAM19,FSTL3,AXL,CNTNAP3,ITGA6,ITGA2,ITGA5,ITGB3,FZD7,KIRREL3,DST,LPXN,TJP2,HES1,PLAUR,MERTK,PLEKHA7,PLXNA2,RAC2,VEGFC,FAT4,FBLN5,COL12A1,COL17A1,FN1,NRCAM,RASA1,PODXL,LAMA3,LAMB3,LAMC2,ADAM12,LIF,PALS1,THBS1,CSF1,HMCN1,VSTM2L,CD44,PLXNA4,ZFHX3,PRKG1,TNFAIP3,FLOT1,MDGA1,PCDH7,PALLD,SMAD3
GO: Biological Process	GO:0031589	cell-substrate adhesion		1.749E-8	7.889E-5	8.766E-6	7.882E-5	20	421	AXL,ITGA6,ITGA2,ITGA5,ITGB3,FZD7,LPXN,MERTK,RAC2,VEGFC,FBLN5,COL17A1,FN1,RASA1,LAMB3,LAMC2,THBS1,CSF1,CD44,SMAD3
GO: Biological Process	GO:0009611	response to wounding		2.478E-8	1.118E-4	1.118E-5	1.005E-4	27	760	AXL,MATN2,ITGA2,ITGA5,ITGB3,FZD7,JUN,DST,ZFP36L2,KCNK2,PLAUR,MERTK,RAC2,DPYSL3,IL31RA,COL12A1,FN1,HBEGF,SLC1A3,ZFP36,THBS1,CD44,PRKG1,TNFAIP3,OCLN,HPS5,SMAD3
GO: Molecular Function	GO:0005201	extracellular matrix structural constituent		7.516E-6	5.404E-3	5.404E-3	3.867E-2	11	189	MATN2,FBLN5,COL12A1,COL17A1,FN1,LAMA3,LAMB3,PAPLN,LAMC2,THBS1,HMCN1
GO: Molecular Function	GO:0005178	integrin binding		2.081E-5	1.496E-2	7.482E-3	5.354E-2	10	173	ITGA6,ITGA2,ITGA5,ITGB3,GFRA1,DST,FBLN5,FN1,LAMA3,THBS1
GO: Biological Process	GO:0030198	extracellular matrix organization		1.672E-7	7.544E-4	4.895E-5	4.402E-4	18	394	SOX9,MATN2,ITGA5,ITGB3,MMP16,CRISPLD2,FBLN5,COL12A1,COL17A1,FN1,WT1,LAMB3,PAPLN,TFAP2A,HMCN1,ADAMTS7,FLOT1,SMAD3
GO: Biological Process	GO:0043062	extracellular structure organization		1.736E-7	7.833E-4	4.895E-5	4.402E-4	18	395	SOX9,MATN2,ITGA5,ITGB3,MMP16,CRISPLD2,FBLN5,COL12A1,COL17A1,FN1,WT1,LAMB3,PAPLN,TFAP2A,HMCN1,ADAMTS7,FLOT1,SMAD3
GO: Biological Process	GO:0001654	eye development		6.640E-6	2.995E-2	7.228E-4	6.499E-3	24	836	SOX9,SPRY1,PDE6A,SIPA1L3,ITGA6,CCND1,ITGA5,FZD8,JUN,NHS,HES1,MERTK,PLXNA2,FLT1,FN1,HBEGF,WT1,SIX1,TFAP2A,LIF,PALS1,VSTM2L,TTLL11,SMAD3
Pathway	M7098	KEGG_ECM_RECEPTOR_INTERACTION	KEGG Legacy Pathways	5.049E-8	8.563E-5	1.427E-5	1.144E-4	10	84	ITGA6,ITGA2,ITGA5,ITGB3,FN1,LAMA3,LAMB3,LAMC2,THBS1,CD44
Pathway	M18	PID_INTEGRIN1_PATHWAY	PID Pathways	7.239E-8	1.228E-4	1.754E-5	1.405E-4	9	66	ITGA6,ITGA2,ITGA5,PLAUR,FN1,LAMA3,LAMB3,LAMC2,THBS1
Pathway	M610	REACTOME_EXTRACELLULAR_MATRIX_ORGANIZATION	Reactome Pathways	8.991E-8	1.525E-4	1.906E-5	1.527E-4	17	300	ADAM19,ITGA6,ITGA2,ITGA5,ITGB3,DST,MMP16,FBLN5,COL12A1,COL17A1,FN1,LAMA3,LAMB3,LAMC2,ADAM12,THBS1,CD44
Pathway	M27218	REACTOME_NON_INTEGRIN_MEMBRANE_ECM_INTERACTIONS	Reactome Pathways	4.127E-7	7.000E-4	7.778E-5	6.233E-4	8	59	ITGA6,ITGA2,ITGB3,FN1,LAMA3,LAMB3,LAMC2,THBS1
Pathway	M165	PID_SYNDECAN_4_PATHWAY	PID Pathways	1.705E-6	2.891E-3	2.891E-4	2.317E-3	6	32	ITGA5,FZD7,FN1,LAMA3,ADAM12,THBS1
Pathway	M158	PID_INTEGRIN4_PATHWAY	PID Pathways	5.722E-6	9.704E-3	7.663E-4	6.141E-3	4	11	ITGA6,LAMA3,LAMB3,LAMC2
Pathway	MM14572	REACTOME_EXTRACELLULAR_MATRIX_ORGANIZATION	Reactome Pathways	1.043E-5	1.768E-2	1.105E-3	8.857E-3	13	256	ADAM19,ITGA6,ITGA2,ITGA5,ITGB3,MMP16,FBLN5,COL12A1,COL17A1,FN1,ADAM12,THBS1,CD44
Pathway	M39719	WP_FOCAL_ADHESION_PI3K_AKT_MTOR_SIGNALING_PATHWAY	WikiPathways	5.883E-5	9.977E-2	3.118E-3	2.499E-2	13	302	ITGA6,ITGA2,ITGA5,ITGB3,PPARGC1A,VEGFC,FLT1,FN1,LAMA3,LAMB3,LAMC2,THBS1,CSF1
GO: Biological Process	GO:0048514	blood vessel morphogenesis		1.251E-3	1.000E0	2.700E-2	2.428E-1	22	1042	GATA6,ITGA5,ITGB3,FZD8,JUN,HES1,VEGFC,FLT1,FBLN5,FN1,NRCAM,RASA1,HBEGF,WT1,SIX1,ADAM12,TIPARP,LIF,THBS1,MT1X,TNFAIP2,TNFAIP3
GO: Biological Process	GO:0048010	vascular endothelial growth factor receptor signaling pathway		1.630E-3	1.000E0	3.240E-2	2.913E-1	5	82	AXL,ITGA5,ITGB3,VEGFC,FLT1
GO: Biological Process	GO:0001568	blood vessel development		2.388E-3	1.000E0	3.999E-2	3.596E-1	23	1168	GATA6,ITGA5,ITGB3,FZD8,JUN,HES1,VEGFC,FLT1,FBLN5,FN1,NRCAM,RASA1,HBEGF,WT1,SIX1,ADAM12,TIPARP,FOSL1,LIF,THBS1,MT1X,TNFAIP2,TNFAIP3
Pathway	M27077	REACTOME_SIGNALING_BY_VEGF	Reactome Pathways	1.569E-3	1.000E0	3.070E-2	2.460E-1	6	106	AXL,NCF2,ITGB3,VEGFC,FLT1,RASA1
Pathway	M40042	WP_GLUCOCORTICOID_RECEPTOR_PATHWAY	WikiPathways	1.387E-3	1.000E0	2.870E-2	2.300E-1	5	70	IL11,SPRY1,JUN,FGD4,TNFAIP3

## Sheet: C_Progr-related gene lists
Supplementary Table 3C. Progression-related gene sets created from Supplementary Table 3B by merging items with similar functions and removing redundancies. Blue indicates migration-related, green ECM signaling related, grey angiogenesis-related and magenta GR pathway signature enriched upon dexamethasone treatment in triple negative breast cancer cell lines.
Migration-related gene set			ECM signalling-related gen set			Angiogenesis-related gene set			GR pathway signature (gene set)
ABLIM2			ADAM12			ADAM12			IL11
ABLIM3			ADAM19			AXL			SPRY1
ACVR1C			ADAMTS7			FBLN5			JUN
ADAM12			CCND1			FLT1			FGD4
ADAM19			CD44			FN1			TNFAIP3
ARTN			COL12A1			FOSL1			NR3C1
AXL			COL17A1			FZD8
CCND1			CRISPLD2			GATA6
CCND3			CSF1			HBEGF
CD44			DST			HES1
CEMIP			FBLN5			ITGA5
CNTNAP3			FLOT1			ITGB3
COL12A1			FLT1			JUN
COL17A1			FN1			LIF
CSF1			FZD7			MT1X
DPYSL3			FZD8			NCF2
DST			GFRA1			NRCAM
FAT4			HBEGF			RASA1
FBLN5			HES1			SIX1
FGD4			HMCN1			THBS1
FLOT1			ITGA2			TIPARP
FLT1			ITGA5			TNFAIP2
FN1			ITGA6			TNFAIP3
FOSL1			ITGB3			VEGFC
FSTL3			JUN			WT1
FZD7			LAMA3
HBEGF			LAMB3
HES1			LAMC2
HMCN1			LIF
HPS5			MATN2
IL31RA			MERTK
ITGA2			MMP16
ITGA5			NHS
ITGA6			PALS1
ITGB3			PAPLN
JUN			PDE6A
KCNK2			PLAUR
KIRREL3			PLXNA2
LAMA3			PPARGC1A
LAMB3			SIPA1L3
LAMC2			SIX1
LIF			SMAD3
LPXN			SOX9
MATN2			SPRY1
MDGA1			TFAP2A
MERTK			THBS1
MT1X			TTLL11
NRCAM			VEGFC
OCLN			VSTM2L
PALLD			WT1
PALS1
PCDH7
PLAUR
PLEKHA7
PLXNA2
PLXNA4
PODXL
PPARGC1A
PPP1R9A
PRKG1
PRR5L
RAC2
RASA1
RGMB
SEMA4B
SEPTIN11
SIX1
SLC1A3
SMAD3
SORBS2
SORT1
SOX9
SSH1
STK39
TFAP2A
THBS1
TJP2
TNFAIP3
VEGFC
VSTM2L
WT1
ZFHX3
ZFP36
ZFP36L2
ZMYND8
